# Supplementary material for: The importance of A-site cation chemistry in superionic halide solid electrolytes
Source: Nat Commun. 2024 Aug 29;15:7501. doi: 10.1038/s41467-024-51710-1 (PMC11362563; doi:10.1038/s41467-024-51710-1)
Supplement: Supplementary file 3 — Source Data [file 41467_2024_51710_MOESM3_ESM.xlsx]

## Sheet: Formation Energies (Fig 1)
	Li 1 layer (eV)			Li 2 layer (eV)			Na 1 layer (eV)			Na 2 layer (eV)			Ag 1 layer (eV)			Ag 2 layer (eV)			Cu 1 Layer (eV)			Cu 2 Layer (eV)
0.193	-0.51787		0.207	-0.09595		0.393	-0.64806		0.407	-0.84298		0.793	0.00519		0.807	-0.17237		0.593	1.12726		0.607	0.56294
0.193	-0.25238		0.207	-0.09166		0.393	-0.62163		0.407	-0.72758		0.793	0.03965		0.807	-0.0977		0.593	0.88378		0.607	-0.24479
0.193	-0.13954		0.207	-0.09102		0.393	-0.61892		0.407	-0.67263		0.793	0.05523		0.807	-0.06791		0.593	0.60051		0.607	-0.36087
0.193	-0.13779		0.207	-0.05528		0.393	-0.61868		0.407	-0.65499		0.793	0.06943		0.807	-0.06038		0.593	0.60582		0.607	0.03111
0.193	-0.13679		0.207	-0.05425		0.393	-0.5481		0.407	-0.65426		0.793	0.0815		0.807	-0.03685		0.593	0.49617		0.607	-0.11134
0.193	-0.13002		0.207	-0.01562		0.393	-0.5474		0.407	-0.63198		0.793	0.0816		0.807	-0.03418		0.593	0.96794		0.607	-0.20066
0.193	-0.09277		0.207	-0.00396		0.393	-0.46501		0.407	-0.6089		0.793	0.08552		0.807	-0.03395		0.593	0.62809		0.607	-0.49891
0.193	-0.09051		0.207	0.01816		0.393	-0.46426		0.407	-0.60827		0.793	0.08887		0.807	-0.01953		0.593	0.83176		0.607	-0.50738
0.193	-0.07938		0.207	0.0468		0.393	-0.41745		0.407	-0.56261		0.793	0.10999		0.807	-0.01097		0.593	0.16001		0.607	-0.18616
0.193	-0.07805		0.207	0.05386		0.393	-0.41704		0.407	-0.55439		0.793	0.11049		0.807	-0.00712		0.593	0.1318		0.607	-0.50922
0.193	-0.04922		0.207	0.0625		0.393	-0.28511		0.407	-0.48798		0.793	0.12219		0.807	-0.00199		0.593	0.21609		0.607	-0.49547
0.193	-0.00935		0.207	0.06258		0.393	-0.27388		0.407	-0.47995		0.793	0.13789		0.807	-0.00111		0.593	0.17165		0.607	-0.355
0.193	0.02733		0.207	0.06756		0.393	-0.26601		0.407	-0.4637		0.793	0.13839		0.807	0.00209		0.593	0.7438		0.607	-0.50531
0.193	0.03507		0.207	0.07099		0.393	-0.26311		0.407	-0.41078		0.793	0.13989		0.807	0.00849		0.593	0.5362		0.607	-0.17067
0.193	0.04418		0.207	0.07254		0.393	-0.26047		0.407	-0.39921		0.793	0.14007		0.807	0.00923		0.593	0.40245		0.607	0.10557
0.193	0.09001		0.207	0.07353		0.393	-0.25441		0.407	-0.3885		0.793	0.14335		0.807	0.01213		0.593	0.81541		0.607	0.23241
0.193	0.09299		0.207	0.08434		0.393	-0.23456		0.407	-0.37995		0.793	0.18032		0.807	0.01412		0.593	0.42332		0.607	-0.25687
0.193	0.10554		0.207	0.10024		0.393	-0.20651		0.407	-0.37407		0.793	0.18165		0.807	0.01585		0.593	0.53237		0.607	-0.23125
0.193	0.10569		0.207	0.10825		0.393	-0.15895		0.407	-0.37397		0.793	0.18378		0.807	0.01685		0.593	0.79471		0.607	-0.64361
0.193	0.10577		0.207	0.11113		0.393	-0.15807		0.407	-0.37071		0.793	0.19193		0.807	0.01728		0.593	0.04496		0.607	-0.65401
0.193	0.11582		0.207	0.11642		0.393	-0.15379		0.407	-0.35577		0.793	0.21424		0.807	0.01763		0.593	0.74048		0.607	-0.63109
0.193	0.11624		0.207	0.11746		0.393	-0.12657		0.407	-0.33985		0.793	0.21761		0.807	0.02174		0.593	0.72125		0.607	-0.17494
0.193	0.1178		0.207	0.12956		0.393	-0.12512		0.407	-0.33797		0.793	0.21864		0.807	0.03124		0.593	0.41045		0.607	-0.26491
0.193	0.12052		0.207	0.13264		0.393	-0.10272		0.407	-0.32138		0.793	0.22091		0.807	0.03531		0.593	0.51846		0.607	-0.62906
0.193	0.12058		0.207	0.13745		0.393	-0.10244		0.407	-0.308		0.793	0.22133		0.807	0.03922		0.593	0.26752		0.607	-0.61498
0.193	0.12125		0.207	0.1376		0.393	-0.09199		0.407	-0.29992		0.793	0.22203		0.807	0.04407		0.593	0.29186		0.607	-0.48097
0.193	0.12228		0.207	0.13911		0.393	-0.09143		0.407	-0.29391		0.793	0.22224		0.807	0.04456		0.593	0.29011		0.607	-0.47901
0.193	0.1231		0.207	0.13948		0.393	-0.09138		0.407	-0.28543		0.793	0.22324		0.807	0.04956		0.593	0.12653		0.607	-0.46496
0.193	0.12328		0.207	0.1403		0.393	-0.08722		0.407	-0.28155		0.793	0.22471		0.807	0.05504		0.593	0.40915		0.607	-0.20648
0.193	0.12359		0.207	0.14693		0.393	-0.08267		0.407	-0.27584		0.793	0.25103		0.807	0.05738		0.593	0.89742		0.607	-0.06808
0.193	0.13234		0.207	0.15061		0.393	-0.08264		0.407	-0.26866		0.793	0.25322		0.807	0.06696		0.593	0.52478		0.607	-0.48539
0.193	0.16845		0.207	0.15394		0.393	-0.07242		0.407	-0.26508		0.793	0.25376		0.807	0.0683		0.593	0.92765		0.607	-0.23244
0.193	0.16994		0.207	0.16407		0.393	-0.07029		0.407	-0.26036		0.793	0.25394		0.807	0.06893		0.593	0.37519		0.607	-0.20355
0.193	0.16996		0.207	0.16412		0.393	-0.07028		0.407	-0.25991		0.793	0.25958		0.807	0.07162		0.593	0.32776		0.607	0.18716
0.193	0.17139		0.207	0.1711		0.393	-0.06909		0.407	-0.25903		0.793	0.27167		0.807	0.07163		0.593	0.40687		0.607	-0.38181
0.193	0.17371		0.207	0.18574		0.393	-0.06853		0.407	-0.25533		0.793	0.27243		0.807	0.07452		0.593	0.60804		0.607	-0.35924
0.193	0.18137		0.207	0.18748		0.393	-0.06803		0.407	-0.25319		0.793	0.27656		0.807	0.07627		0.593	0.35385		0.607	-0.34273
0.193	0.19662		0.207	0.18827		0.393	-0.06784		0.407	-0.24807		0.793	0.28086		0.807	0.07711		0.593	0.41219		0.607	0.47418
0.193	0.20481		0.207	0.19783		0.393	-0.06649		0.407	-0.2473		0.793	0.28499		0.807	0.08072		0.593	-0.17089		0.607	-0.49627
0.193	0.24013		0.207	0.19943		0.393	-0.05145		0.407	-0.24658		0.793	0.286		0.807	0.08294		0.593	0.17494		0.607	-0.47949
0.193	0.27989		0.207	0.21126		0.393	-0.02897		0.407	-0.24575		0.793	0.286		0.807	0.08445		0.593	0.2008		0.607	-0.20805
0.193	0.28005		0.207	0.21162		0.393	-0.02811		0.407	-0.23459		0.793	0.28709		0.807	0.08706		0.593	0.18847		0.607	0.06184
0.193	0.29063		0.207	0.21536		0.393	-0.02679		0.407	-0.2324		0.793	0.29322		0.807	0.08773		0.593	0.1561		0.607	-0.33118
0.193	0.29086		0.207	0.22245		0.393	-0.02317		0.407	-0.22388		0.793	0.2949		0.807	0.09266		0.593	0.3613		0.607	-0.29699
0.193	0.29193		0.207	0.23043		0.393	0.03529		0.407	-0.20641		0.793	0.29672		0.807	0.09551		0.593	0.82706		0.607	-0.45938
0.193	0.29195		0.207	0.23282		0.393	0.03597		0.407	-0.18268		0.793	0.29691		0.807	0.09566		0.593	0.17678		0.607	-0.43882
0.193	0.29221		0.207	0.23356		0.393	0.03635		0.407	-0.16173		0.793	0.29868		0.807	0.09841		0.593	0.18928		0.607	-0.29773
0.193	0.29405		0.207	0.23899		0.393	0.03808		0.407	-0.15891		0.793	0.29889		0.807	0.10359		0.593	0.36355		0.607	-0.29247
0.193	0.30313		0.207	0.25044		0.393	0.04576		0.407	-0.1573		0.793	0.30637		0.807	0.11319		0.593	0.42711		0.607	-0.0954
0.193	0.30396		0.207	0.25236		0.393	0.0528		0.407	-0.15694		0.793	0.30671		0.807	0.12022		0.593	0.09197		0.607	-0.03418
0.193	0.3057		0.207	0.27017		0.393	0.05425		0.407	-0.15345		0.793	0.30837		0.807	0.12223		0.593	0.23324		0.607	-0.01766
0.193	0.30799		0.207	0.27097		0.393	0.05465		0.407	-0.15008		0.793	0.32415		0.807	0.12637		0.593	0.24762		0.607	0.1062
0.193	0.308		0.207	0.27181		0.393	0.06026		0.407	-0.14142		0.793	0.32619		0.807	0.13011		0.593	0.32477		0.607	0.23292
0.193	0.33195		0.207	0.28287		0.393	0.07669		0.407	-0.12524		0.793	0.33031		0.807	0.13687		0.593	0.23888		0.607	0.11703
0.193	0.33252		0.207	0.2838		0.393	0.07762		0.407	-0.11672		0.793	0.33321		0.807	0.13982		0.593	0.40039		0.607	-0.65992
0.193	0.33405		0.207	0.28413		0.393	0.07779		0.407	-0.10677		0.793	0.33581		0.807	0.14114		0.593	0.45244		0.607	-0.65433
0.193	0.34423		0.207	0.29015		0.393	0.07886		0.407	-0.09787		0.793	0.33613		0.807	0.14297		0.593	0.47116		0.607	-0.64527
0.193	0.34865		0.207	0.29235		0.393	0.0846		0.407	-0.09309		0.793	0.33683		0.807	0.14311		0.593	0.53746		0.607	-0.40907
0.193	0.34975		0.207	0.29325		0.393	0.08671		0.407	-0.08694		0.793	0.33734		0.807	0.14336		0.593	0.21042		0.607	0.22775
0.193	0.3809		0.207	0.29529		0.393	0.09717		0.407	-0.07979		0.793	0.33831		0.807	0.1468		0.593	2.78233		0.607	-0.37911
0.193	0.40963		0.207	0.29564		0.393	0.09922		0.407	-0.07311		0.793	0.33847		0.807	0.14931		0.593	1.76779		0.607	-0.80507
0.193	0.41038		0.207	0.29613		0.393	0.11426		0.407	-0.07295		0.793	0.33926		0.807	0.16058		0.593	0.27264		0.607	-0.39776
0.193	0.41227		0.207	0.3026		0.393	0.13203		0.407	-0.05387		0.793	0.34889		0.807	0.16943		0.593	0.78031		0.607	-0.41582
0.193	0.46003		0.207	0.32343		0.393	0.13773		0.407	-0.05146		0.793	0.35035		0.807	0.17005		0.593	0.53226		0.607	-0.81226
0.193	0.46347		0.207	0.32458		0.393	0.15305		0.407	-0.04657		0.793	0.35098		0.807	0.17116		0.593	0.33161		0.607	-0.36705
0.193	0.47476		0.207	0.33586		0.393	0.15696		0.407	-0.0345		0.793	0.37084		0.807	0.17461		0.593	0.63466		0.607	-0.3134
0.193	0.47521		0.207	0.33715		0.393	0.19537		0.407	-0.0293		0.793	0.38174		0.807	0.18043		0.593	0.72576		0.607	-0.65433
0.193	0.47705		0.207	0.33773		0.393	0.20978		0.407	-0.02817		0.793	0.40102		0.807	0.18129		0.593	1.4401		0.607	-0.41759
0.193	0.4962		0.207	0.34656		0.393	0.23152		0.407	-0.02735		0.793	0.40138		0.807	0.18402		0.593	0.08668		0.607	-0.6311
0.193	0.49628		0.207	0.35133		0.393	0.23185		0.407	0.03789		0.793	0.41956		0.807	0.18732		0.593	0.1596		0.607	0.14419
0.193	0.49674		0.207	0.35278		0.393	0.24569		0.407	0.05996		0.793	0.42083		0.807	0.19204		0.593	-0.01417		0.607	-0.39396
0.193	0.50777		0.207	0.3594		0.393	0.24774		0.407	0.06392		0.793	0.44018		0.807	0.19921		0.593	0.17663		0.607	-0.8042
0.193	0.50814		0.207	0.37762		0.393	0.24904		0.407	0.07571		0.793	0.44324		0.807	0.20363		0.593	0.16356		0.607	-0.38715
0.193	0.50843		0.207	0.3823		0.393	0.24921		0.407	0.07583		0.793	0.46381		0.807	0.20469		0.593	0.22957		0.607	-0.80936
0.193	0.52058		0.207	0.39063		0.393	0.25564		0.407	0.07809		0.793	0.46492		0.807	0.20956		0.593	0.12334		0.607	-0.34213
0.193	0.52058		0.207	0.39158		0.393	0.25702		0.407	0.08234		0.793	0.48174		0.807	0.21009		0.593	0.24057		0.607	-0.197
0.193	0.52071		0.207	0.39399		0.393	0.2771		0.407	0.08958		0.793	0.48187		0.807	0.2224		0.593	-0.00976		0.607	-0.17768
0.193	0.52388		0.207	0.39792		0.393	0.31815		0.407	0.09582		0.793	0.48398		0.807	0.22263		0.593	0.24721		0.607	-0.38687
0.193	0.52648		0.207	0.40054		0.393	0.33283		0.407	0.10047		0.793	0.50757		0.807	0.22366		0.593	0.82372		0.607	-0.53544
0.193	0.53197		0.207	0.40199		0.393	0.33465		0.407	0.11525		0.793	0.5121		0.807	0.2251		0.593	0.10962		0.607	-0.53536
0.193	0.5324		0.207	0.40796		0.393	0.36357		0.407	0.11882		0.793	0.51428		0.807	0.22518		0.593	0.07958		0.607	-0.5389
0.193	0.53655		0.207	0.40862		0.393	0.37134		0.407	0.12137		0.793	0.52318		0.807	0.22864		0.593	0.65404		0.607	0.47452
0.193	0.55891		0.207	0.42234		0.393	0.37277		0.407	0.13111		0.793	0.52408		0.807	0.23709		0.593	0.34553		0.607	-0.64877
0.193	0.6424		0.207	0.42409		0.393	0.40763		0.407	0.13584		0.793	0.52483		0.807	0.25081		0.593	0.6546		0.607	-0.67063
0.193	0.64257		0.207	0.42521		0.393	0.40877		0.407	0.15271		0.793	0.52702		0.807	0.25346		0.593	0.58877		0.607	-0.29191
0.193	0.68855		0.207	0.44068		0.393	0.42752		0.407	0.15746		0.793	0.55419		0.807	0.25515		0.593	0.54551		0.607	-0.42328
0.193	0.70706		0.207	0.44168		0.393	0.45082		0.407	0.1579		0.793	0.59023		0.807	0.2627		0.593	0.47448		0.607	-0.50544
0.193	0.70713		0.207	0.45676		0.393	0.505		0.407	0.16737		0.793	0.59056		0.807	0.26695		0.593	0.26755		0.607	-0.6545
0.193	0.73743		0.207	0.47165		0.393	0.50523		0.407	0.19841		0.793	0.60408		0.807	0.27264		0.593	0.21265		0.607	-0.31215
0.193	0.74526		0.207	0.48778		0.393	0.53354		0.407	0.20935		0.793	0.61247		0.807	0.30465		0.593	0.83245		0.607	-0.48652
0.193	0.74758		0.207	0.53916		0.393	0.53364		0.407	0.21192		0.793	0.61473		0.807	0.32617		0.593	1.03869		0.607	-0.40882
0.193	0.75067		0.207	0.54542		0.393	0.57512		0.407	0.24521		0.793	0.61547		0.807	0.34828		0.593	0.3374		0.607	-0.26947
0.193	0.754		0.207	0.5618		0.393	0.58417		0.407	0.24582		0.793	0.61805		0.807	0.37445		0.593	0.29605		0.607	-0.2075
0.193	0.76255		0.207	0.57285		0.393	0.58456		0.407	0.32089		0.793	0.6187		0.807	0.37521		0.593	0.953		0.607	-0.52356
0.193	0.77915		0.207	0.61707		0.393	0.5856		0.407	0.36373		0.793	0.62456		0.807	0.39169		0.593	0.94481		0.607	-0.63558
0.193	0.77962		0.207	0.3976		0.393	0.5857		0.407	0.42879		0.793	0.72549		0.807	0.45586		0.593	0.95858		0.607	-0.6528
																		0.593	0.39001		0.607	-0.39906
																		0.593	0.56453		0.607	0.01048
																		0.593	0.42903		0.607	-0.48025
																		0.593	0.36129		0.607	-0.46602
																		0.593	1.67103		0.607	-0.19839
																		0.593	0.20231		0.607	-0.20978
																		0.593	0.37791		0.607	-0.35869
																		0.593	0.32391		0.607	-0.38009
																		0.593	0.34658		0.607	0.47058
																		0.593	0.92245		0.607	0.19372
																		0.593	0.73944		0.607	-0.26035
																		0.593	0.28759		0.607	0.04715
																		0.593	0.75992		0.607	0.04807
																		0.593	0.24158		0.607	-0.09566
																		0.593	0.5801		0.607	-0.38838
																		0.593	0.67063		0.607	-0.15436
																		0.593	1.4101		0.607	-0.52398
																		0.593	0.58181		0.607	-0.57875
																		0.593	0.83672		0.607	-0.4012
																		0.593	0.34737		0.607	-0.38201
																		0.593	0.45313		0.607	-0.54551
																		0.593	0.25926		0.607	-0.5209
																		0.593	0.37872		0.607	-0.42867
																		0.593	-0.21802		0.607	-0.28108
																		0.593	2.77849		0.607	-0.20065
																		0.593	0.32682		0.607	-0.31889
																		0.593	0.37293

## Sheet: Arrhenius (Fig 2)
	ln(Conductivity x temperature) (SK/m)					ln(Conductivity x temperature) (SK/m)						ln conductivity (S/cm)	S/cm (300K)
1000/T (1/K)	Li	Na			1000/T (1/K)	Cu	Ag					-5.04576	9e-06	Na
3.35402	2.56197	-0.74628			3.35402	5.63881	3.94311					-3.30103	0.0005	Li
3.19336	3.25494	-0.02446			3.19336	6.17852	4.52171					-2.39794	0.004	Ag
3.04739	3.88567	0.74476			3.04739	6.53546	4.98344					-2	0.01	Cu
2.91418	4.40729	1.4124			2.91418	6.78083	5.40544					-0.66959	0.214	RbCuICl
2.79213	4.59961	1.97738			2.79213	7.07493	5.7085					-0.58503	0.26	RbAg4I5

## Sheet: AKMC barriers (Fig 3)
All kinetically resolved barriers shown in eV
Li	Barrier direction							Na	Barrier direction						Cu	Barrier direction
Barrier number	ab | 1 → 1	ab | 2 → 2	c | 2 → 1	c | 1 → 2				Barrier number	ab | 1 → 1	ab | 2 → 2	c | 2 → 1	c | 1 → 2			Barrier number	ab | 1 → 1	ab | 2 → 2	c | 2 → 1	c | 1 → 2
1			0.12044					1				0.15572			1		0.15028
2			0.12181					2				0.15573			2		0.17336
3				0.1323				3				0.15574			3	0.17836
4			0.13381					4				0.15589			4	0.17974
5			0.13384					5				0.15591			5		0.18362
6				0.13469				6				0.15593			6			0.18829
7				0.13548				7				0.15594			7	0.19274
8				0.13897				8				0.156			8	0.19671
9				0.14403				9				0.156			9	0.20232
10			0.14494					10			0.179				10			0.21101
11				0.14888				11			0.17902				11	0.21247
12			0.1549					12			0.17903				12		0.22119
13			0.15504					13			0.17904				13			0.23079
14			0.15683					14				0.17906			14			0.23195
15			0.15817					15			0.17907				15			0.23677
16		0.16698						16			0.17914				16		0.24115
17			0.16744					17			0.17914				17	0.26213
18			0.1692					18			0.17916				18	0.26442
19	0.19307							19		0.21177					19	0.26467
20	0.30822							20		0.21178					20	0.27712
21	0.32367							21		0.21179					21	0.31761
22		0.33841						22	0.21182
23	0.34045							23		0.21183
24	0.34899							24		0.21183
25	0.40539							25		0.21185
26		0.4414						26		0.21186
27	0.48606							27		0.21187
28	0.48618							28	0.22102
29		0.51538						29	0.22104
								30	0.22105
								31	0.22107
								32	0.22116
								33	0.22117
								34	0.22119
								35	0.22122
								36	0.22498
								37	0.22507
								38	0.22518
								39	0.22521
								40		0.35631
								41	0.37194
								42		0.37606
								43		0.37632
								44	0.4806
								45	0.50856
								46		0.5087
								47	0.50881
								48		0.6074

## Sheet: ACl model (Fig 4)
Fig 4c	Coordination		Cl-Cl distance (Å)	Min energy relative to oct (eV)	Min energy relative to lowest (eV)			Fig 4d	Cl-Cl distance (Å)	min ab (ev)	min c (ev)	lin (ev)			Cl-Cl distance (Å)	min ab (ev)	min c (ev)	lin (ev)			Cl-Cl distance (Å)	min ab (ev)	min c (ev)	lin (ev)	tet-trig (ev)			Cl-Cl distance (Å)	min ab (ev)	min c (ev)	lin (ev)
Li	3	trig ab	3.95	0.35865	0.3825			Li	3.2	3.60124	3.90721			Na	3.6	5.01064	5.39382			Cu	3.2	4.83935	4.43682		2.01227		Ag	3.6	5.04833	4.83788
	3	trig c	3.94	0.62481	0.64866				3.21	3.50952	3.81446				3.61	4.89981	5.2807				3.21	4.67179	4.27658		1.9603			3.61	4.90705	4.69991
	4	tet	3.85	-0.02385	0				3.22	3.41948	3.72346				3.62	4.79068	5.16932				3.22	4.50798	4.12003		1.90923			3.62	4.76858	4.56479
	6	oct	3.58	0	0.02385				3.23	3.3314	3.63453				3.63	4.68322	5.05963				3.23	4.34786	3.96709		1.85908			3.63	4.63286	4.43246
	2	lin	4.32	1.2675	1.2675				3.24	3.24485	3.54736				3.64	4.57739	4.95157				3.24	4.19133	3.81768		1.80982			3.64	4.49985	4.30286
									3.25	3.15929	3.46149				3.65	4.47321	4.84521				3.25	4.0383	3.67169		1.76143			3.65	4.36948	4.17594
Na	3	trig ab	4.47	0.78714	0.78714				3.26	3.07535	3.37654				3.66	4.37071	4.7406				3.26	3.88872	3.52913		1.71391			3.66	4.2417	4.05162
	3	trig c	4.49	1.06613	1.06613				3.27	2.99333	3.29296				3.67	4.26991	4.63782				3.27	3.74252	3.38985		1.66723			3.67	4.11649	3.92988
	4	tet	4.34	0.36543	0.36543				3.28	2.91302	3.21128				3.68	4.17079	4.53691				3.28	3.59964	3.25384		1.62143			3.68	3.99374	3.81063
	6	oct	3.94	0	0				3.29	2.83446	3.13136				3.69	4.07333	4.43783				3.29	3.46	3.121		1.57646			3.69	3.87345	3.69383
									3.3	2.75806	3.05507				3.7	3.97749	4.34051				3.3	3.32437	2.99202		1.53213			3.7	3.75556	3.57946
									3.31	2.68307	2.97874				3.71	3.88324	4.24488				3.31	3.19108	2.86547		1.48892			3.71	3.64001	3.46742
Cu	3	trig ab	3.86	-0.30473	0.17563				3.32	2.60967	2.90405				3.72	3.79058	4.15087				3.32	3.06082	2.74187		1.44655			3.72	3.52675	3.3577
	3	trig c	3.84	-0.38067	0.09969				3.33	2.53781	2.83093				3.73	3.69947	4.05843				3.33	2.93354	2.62118		1.405			3.73	3.41575	3.25022
	4	tet	3.78	-0.48036	0				3.34	2.46465	2.75803				3.74	3.6099	3.96749				3.34	2.80915	2.50353		1.36397			3.74	3.30695	3.14496
	6	oct	3.59	0	0.48036				3.35	2.39533	2.68762				3.75	3.52182	3.87798				3.35	2.6878	2.38853		1.32409			3.75	3.20031	3.04185
	2	lin	4.18	0.29504	0.7754				3.36	2.32748	2.6187				3.76	3.43517	3.78984				3.36	2.56925	2.27624		1.28502			3.76	3.09579	2.94088
									3.37	2.26116	2.55129				3.77	3.34995	3.70302				3.37	2.45345	2.1666		1.24677			3.77	2.99333	2.84196
									3.38	2.19607	2.48513				3.78	3.26615	3.61753				3.38	2.34034	2.05956		1.2093			3.78	2.89291	2.74507
Ag	3	trig ab	4.29	0.52157	0.52157				3.39	2.13238	2.42033				3.79	3.18383	3.5334				3.39	2.22988	1.95508		1.17261			3.79	2.79448	2.65017
	3	trig c	4.27	0.52558	0.52558				3.4	2.06988	2.35673	5.24932			3.8	3.103	3.4507	6.85183			3.4	2.12198	1.85309	7.62419	1.13669			3.8	2.698	2.55721	6.24077
	4	tet	4.21	0.26294	0.26294				3.41	2.00866	2.29443	5.15847			3.81	3.02369	3.36943	6.74196			3.41	2.01662	1.75354	7.42654	1.10154			3.81	2.60342	2.46616	6.09265
	6	oct	3.91	0	0				3.42	1.94854	2.23338	5.06828			3.82	2.94586	3.2896	6.63356			3.42	1.91373	1.65636	7.23272	1.06712			3.82	2.51072	2.37696	5.94737
		lin_ab	4.63	1.13276	1.13276				3.43	1.88925	2.17351	4.97887			3.83	2.86947	3.2112	6.52659			3.43	1.81325	1.56151	7.04269	1.03346			3.83	2.41985	2.28959	5.80487
									3.44	1.83023	2.11477	4.89041			3.84	2.79442	3.13403	6.42057			3.44	1.71513	1.46895	6.85634	1.00053			3.84	2.33078	2.2039	5.66508
									3.45	1.77167	2.05661	4.80303			3.85	2.72067	3.05847	6.31586			3.45	1.61933	1.37862	6.67364	0.96831			3.85	2.24348	2.12003	5.52801
									3.46	1.71375	1.99852	4.7168			3.86	2.64823	2.98422	6.21245			3.46	1.52576	1.29045	6.49451	0.9368			3.86	2.15789	2.03786	5.39359
									3.47	1.6566	1.9408	4.63168			3.87	2.57706	2.91128	6.11032			3.47	1.43438	1.20441	6.31887	0.90597			3.87	2.07399	1.95736	5.26177
									3.48	1.60033	1.88379	4.54769			3.88	2.50712	2.83965	6.00949			3.48	1.34514	1.12044	6.14668	0.87582			3.88	1.99175	1.87851	5.1325
									3.49	1.54502	1.82766	4.46467			3.89	2.43841	2.76929	5.90997			3.49	1.25797	1.03848	5.97787	0.84635			3.89	1.91114	1.80126	5.00573
									3.5	1.49013	1.77136	4.38152			3.9	2.37087	2.70019	5.81176			3.5	1.17264	0.95835	5.81213	0.81735			3.9	1.8321	1.72558	4.88141
									3.51	1.43645	1.71685	4.30008			3.91	2.30449	2.63232	5.71486			3.51	1.08952	0.88028	5.64993	0.78916			3.91	1.75462	1.65144	4.7595
									3.52	1.38375	1.66335	4.21943			3.92	2.23922	2.56563	5.61928			3.52	1.00835	0.80409	5.49092	0.76159			3.92	1.67867	1.57881	4.63997
									3.53	1.33208	1.61094	4.13971			3.93	2.17505	2.50011	5.52502			3.53	0.92908	0.72974	5.3351	0.73467			3.93	1.60421	1.50765	4.52277
									3.54	1.28146	1.5596	4.06112			3.94	2.11197	2.43575	5.43206			3.54	0.85167	0.65718	5.18238	0.70835			3.94	1.53122	1.43794	4.40785
									3.55	1.23182	1.50928	3.98362			3.95	2.04997	2.37253	5.34042			3.55	0.77605	0.58633	5.03271	0.68265			3.95	1.45966	1.36963	4.29516
									3.56	1.18312	1.45997	3.90723			3.96	1.98902	2.31045	5.25006			3.56	0.70221	0.51719	4.88605	0.65756			3.96	1.38951	1.30272	4.18467
									3.57	1.13533	1.41164	3.83202			3.97	1.92913	2.24953	5.16098			3.57	0.63307	0.44973	4.74233	0.63307			3.97	1.32075	1.23716	4.07634
									3.58	1.08843	1.36424	3.75801			3.98	1.87028	2.18974	5.0732			3.58	0.60916	0.38389	4.6015	0.60916			3.98	1.25334	1.17293	3.97012
									3.59	1.0424	1.31775	3.68532			3.99	1.81248	2.13106	4.98669			3.59	0.58583	0.31964	4.46349	0.58583			3.99	1.18725	1.10999	3.86598
									3.6	0.99727	1.27216	3.61398			4	1.75667	2.07362	4.90269			3.6	0.56307	0.25694	4.32826	0.56307			4	1.12247	1.04833	3.76384
									3.61	0.95307	1.2275	3.5441			4.01	1.70082	2.0172	4.81862			3.61	0.54085	0.19579	4.19573	0.54085			4.01	1.05894	0.98792	3.66375
									3.62	0.90982	1.18379	3.47584			4.02	1.64591	1.96181	4.73571			3.62	0.51917	0.13613	4.06586	0.51917			4.02	0.99666	0.92873	3.56561
									3.63	0.86747	1.14107	3.40928			4.03	1.59193	1.90737	4.65392			3.63	0.49801	0.07795	3.93857	0.49801			4.03	0.9356	0.87074	3.46939
									3.64	0.82597	1.09926	3.34369			4.04	1.53886	1.85381	4.57322			3.64	0.47735	0.02119	3.81381	0.47735			4.04	0.87574	0.81392	3.37506
									3.65	0.7852	1.05823	3.27925			4.05	1.48672	1.8011	4.49362			3.65	0.45716	0.03414	3.69153	0.45716			4.05	0.81705	0.75825	3.28258
									3.66	0.74513	1.01793	3.21601			4.06	1.43554	1.74922	4.41511			3.66	0.43745	0.08809	3.57168	0.43745			4.06	0.75951	0.70371	3.19192
									3.67	0.70573	0.97829	3.15401			4.07	1.38535	1.69817	4.33771			3.67	0.42035	0.14069	3.45421	0.41818			4.07	0.70311	0.65027	3.10303
									3.68	0.66699	0.93926	3.09316			4.08	1.33615	1.64797	4.26141			3.68	0.45659	0.19198	3.33908	0.39934			4.08	0.6478	0.59791	3.01589
									3.69	0.62896	0.9009	3.03344			4.09	1.28797	1.59864	4.18621			3.69	0.49193	0.24201	3.22625	0.38092			4.09	0.59359	0.54661	2.93045
									3.7	0.59157	0.86319	2.97472			4.1	1.2408	1.55024	4.11209			3.7	0.52638	0.29077	3.11567	0.3629			4.1	0.54044	0.49636	2.84669
									3.71	0.56399	0.82615	2.91691			4.11	1.19592	1.50352	4.03954			3.71	0.55997	0.33833	3.0073	0.34526			4.11	0.48838	0.44709	2.76459
									3.72	0.55303	0.78984	2.85995			4.12	1.15072	1.45738	3.96692			3.72	0.59274	0.38473	2.90112	0.328			4.12	0.4373	0.39885	2.68409
									3.73	0.54211	0.75425	2.80376			4.13	1.10634	1.41204	3.89525			3.73	0.62471	0.42999	2.79709	0.31109			4.13	0.39229	0.35159	2.60518
									3.74	0.53114	0.71929	2.74829			4.14	1.06275	1.36749	3.82458			3.74	0.65591	0.47414	2.69518	0.29454			4.14	0.38015	0.30529	2.52782
									3.75	0.52019	0.68485	2.69358			4.15	1.01993	1.32369	3.75491			3.75	0.68634	0.51722	2.59534	0.27834			4.15	0.36823	0.25993	2.45198
									3.76	0.50936	0.65087	2.63953			4.16	0.97717	1.27974	3.68488			3.76	0.71605	0.55925	2.49755	0.2625			4.16	0.35664	0.21552	2.37773
									3.77	0.49871	0.61734	2.58618			4.17	0.9357	1.23731	3.61752			3.77	0.74506	0.60027	2.40179	0.24698			4.17	0.34515	0.17199	2.30485
									3.78	0.48825	0.58439	2.53349			4.18	0.89495	1.19567	3.55128			3.78	0.77338	0.6403	2.30802	0.23182			4.18	0.33387	0.12935	2.23339
									3.79	0.47796	0.55198	2.48146			4.19	0.85494	1.1548	3.48614			3.79	0.80104	0.67936	2.2162	0.21699			4.19	0.32281	0.08758	2.16334
									3.8	0.46792	0.52011	2.43011			4.2	0.81569	1.11469	3.42208			3.8	0.82806	0.71747	2.12631	0.20249			4.2	0.31193	0.04667	2.09465
									3.81	0.45811	0.48882	2.37946			4.21	0.77721	1.07534	3.35906			3.81	0.85444	0.75467	2.03831	0.18833			4.21	0.30126	0.00659	2.02732
									3.82	0.44852	0.4581	2.32948			4.22	0.73948	1.0367	3.29703			3.82	0.88021	0.79097	1.95218	0.1745			4.22	0.31195	0.03267	1.9613
									3.83	0.43906	0.42796	2.28011			4.23	0.70249	0.99873	3.23596			3.83	0.90535	0.82638	1.86786	0.16098			4.23	0.34265	0.07111	1.89657
									3.84	0.43187	0.3967	2.23022			4.24	0.66618	0.96138	3.17582			3.84	0.92958	0.86081	1.78506	0.14782			4.24	0.37273	0.10877	1.83311
									3.85	0.42264	0.36746	2.18228			4.25	0.63053	0.92464	3.11658			3.85	0.95337	0.89443	1.70423	0.13492			4.25	0.40219	0.14566	1.7709
									3.86	0.41359	0.33892	2.13494			4.26	0.5955	0.88852	3.05821			3.86	0.97654	0.92718	1.62512	0.12233			4.26	0.43104	0.18178	1.70991
									3.87	0.40465	0.311	2.08831			4.27	0.56105	0.85301	3.0007			3.87	0.9991	0.95907	1.54769	0.11005			4.27	0.45929	0.21716	1.65011
									3.88	0.39591	0.28358	2.04252			4.28	0.53297	0.81816	2.94401			3.88	1.02108	0.99013	1.4719	0.09808			4.28	0.48697	0.25181	1.59148
									3.89	0.3962	0.25699	1.9973			4.29	0.523	0.78399	2.88811			3.89	1.04246	1.02037	1.39772	0.08642			4.29	0.51408	0.28574	1.534
									3.9	0.41332	0.2311	1.9527			4.3	0.51312	0.7505	2.83295			3.9	1.06328	1.0498	1.32511	0.07504			4.3	0.54062	0.31897	1.47764
									3.91	0.43013	0.20572	1.90892			4.31	0.50334	0.71766	2.77852			3.91	1.08354	1.07844	1.25403	0.06397			4.31	0.56662	0.3515	1.42239
									3.92	0.44665	0.18088	1.86592			4.32	0.49368	0.68544	2.7248			3.92	1.10632	1.10632	1.18444	0.05624			4.32	0.59207	0.38337	1.36821
									3.93	0.46272	0.15666	1.82353			4.33	0.48414	0.6538	2.67179			3.93	1.13345	1.13345	1.11632	0.05366			4.33	0.617	0.41456	1.3151
									3.94	0.47849	0.13295	1.78191			4.34	0.47474	0.62269	2.6195			3.94	1.15985	1.15985	1.04963	0.05113			4.34	0.64142	0.44511	1.26302
									3.95	0.49397	0.10969	1.74102			4.35	0.46551	0.59206	2.56793			3.95	1.18555	1.18555	0.98436	0.04865			4.35	0.66531	0.47501	1.21195
									3.96	0.50894	0.08695	1.7007			4.36	0.45645	0.56188	2.51713			3.96	1.21058	1.21058	0.92045	0.04622			4.36	0.68872	0.50429	1.16189
									3.97	0.52374	0.06438	1.66126			4.37	0.44758	0.5316	2.46677			3.97	1.23495	1.23495	0.8579	0.04381			4.37	0.71162	0.53296	1.11276
									3.98	0.53814	0.0422	1.62239			4.38	0.43891	0.50269	2.41762			3.98	1.25869	1.25869	0.79667	0.0477			4.38	0.73404	0.56102	1.06462
									3.99	0.55241	0.02016	1.58429			4.39	0.43039	0.47433	2.36917			3.99	1.28182	1.28182	0.73674	0.05446			4.39	0.75598	0.58848	1.0174
									4	0.56701	0.00398	1.54399			4.4	0.42204	0.44653	2.32143			4	1.30457	1.30457	0.67755	0.06072			4.4	0.77746	0.61535	0.9711
									4.01	0.58067	0.02473	1.50711			4.41	0.41383	0.41928	2.27441			4.01	1.32643	1.32643	0.62014	0.0672			4.41	0.79849	0.64166	0.9257
									4.02	0.59412	0.04518	1.47093			4.42	0.40578	0.39255	2.22808			4.02	1.34773	1.34773	0.56398	0.07351			4.42	0.81906	0.6674	0.88117
									4.03	0.60725	0.06527	1.43526			4.43	0.39785	0.36633	2.18244			4.03	1.36849	1.36849	0.50907	0.07964			4.43	0.8392	0.6926	0.83751
									4.04	0.62005	0.08504	1.40004			4.44	0.39004	0.34057	2.13746			4.04	1.3887	1.3887	0.45537	0.0856			4.44	0.8589	0.71725	0.79468
									4.05	0.63255	0.10458	1.36522			4.45	0.38232	0.31525	2.09312			4.05	1.4084	1.4084	0.40286	0.0914			4.45	0.87817	0.74138	0.75268
									4.06	0.64481	0.12395	1.33089			4.46	0.37469	0.29033	2.04941			4.06	1.42759	1.42759	0.35153	0.09702			4.46	0.89702	0.76498	0.71148
									4.07	0.65688	0.14308	1.29695			4.47	0.38044	0.26581	2.00631			4.07	1.4463	1.4463	0.30137	0.10247			4.47	0.91547	0.78807	0.67108
									4.08	0.66882	0.16197	1.26348			4.48	0.3967	0.24168	1.96382			4.08	1.46451	1.46451	0.25234	0.10776			4.48	0.9335	0.81066	0.63144
									4.09	0.68054	0.18049	1.23039			4.49	0.41185	0.21802	1.92251			4.09	1.48225	1.48225	0.20443	0.11289			4.49	0.95114	0.83275	0.59257
									4.1	0.69221	0.19878	1.19786			4.5	0.42703	0.19493	1.88142			4.1	1.49952	1.49952	0.15761	0.11785			4.5	0.9684	0.85437	0.55445
									4.11	0.70585	0.21985	1.16766			4.51	0.44188	0.17222	1.84089			4.11	1.51666	1.51666	0.11243	0.12263			4.51	0.98527	0.87552	0.51705
									4.12	0.71692	0.23741	1.13588			4.52	0.45643	0.14986	1.80095			4.12	1.53298	1.53298	0.06794	0.12712			4.52	1.00177	0.8962	0.48037
									4.13	0.72768	0.25457	1.10442			4.53	0.47074	0.1278	1.76161			4.13	1.54886	1.54886	0.02445	0.13148			4.53	1.0179	0.91643	0.44438
									4.14	0.73817	0.27131	1.07337			4.54	0.48484	0.106	1.72289			4.14	1.56427	1.56427	0.01808	0.1357			4.54	1.03367	0.93621	0.40908
									4.15	0.74833	0.28752	1.04268			4.55	0.49874	0.08447	1.6848			4.15	1.57924	1.57924	0.05968	0.13978			4.55	1.04908	0.95555	0.37445
									4.16	0.7572	0.30181	1.01217			4.56	0.51245	0.06323	1.64735			4.16	1.59379	1.59379	0.10046	0.1436			4.56	1.06415	0.97447	0.34048
									4.17	0.76726	0.31772	0.98278			4.57	0.52597	0.04229	1.6105			4.17	1.60825	1.60793	0.14033	0.14776			4.57	1.07887	0.99296	0.30715
									4.18	0.77711	0.33337	0.95381			4.58	0.53931	0.02167	1.57424			4.18	1.62379	1.62164	0.17933	0.1533			4.58	1.09326	1.01104	0.27446
									4.19	0.78687	0.3488	0.92533			4.59	0.55245	0.00142	1.53855			4.19	1.63885	1.6349	0.21749	0.15869			4.59	1.10731	1.02871	0.24238
									4.2	0.79635	0.3638	0.89714			4.6	0.56537	0.01845	1.5034			4.2	1.65344	1.64776	0.25483	0.16392			4.6	1.12105	1.04599	0.21091
									4.21	0.80574	0.37854	0.86943			4.61	0.57805	0.03791	1.46877			4.21	1.66757	1.66018	0.29135	0.16901			4.61	1.13446	1.06287	0.18004
									4.22	0.81494	0.3929	0.84209			4.62	0.59048	0.05694	1.43465			4.22	1.68126	1.67219	0.32708	0.17397			4.62	1.15061	1.07938	0.14974
									4.23	0.8239	0.40688	0.81509			4.63	0.60264	0.07554	1.40104			4.23	1.69451	1.68379	0.36203	0.17879			4.63	1.16833	1.0955	0.12002
									4.24	0.83272	0.4206	0.78854			4.64	0.61453	0.09372	1.36794			4.24	1.70736	1.695	0.3962	0.18348			4.64	1.18565	1.11126	0.09086
									4.25	0.84132	0.43395	0.76235			4.65	0.62615	0.11148	1.33533			4.25	1.71981	1.70582	0.4296	0.18806			4.65	1.20259	1.12666	0.06225
									4.26	0.84967	0.44696	0.73656			4.66	0.63704	0.1283	1.30282			4.26	1.7319	1.71629	0.46224	0.19251			4.66	1.21914	1.14169	0.03411
									4.27	0.85782	0.45964	0.71124			4.67	0.6482	0.14548	1.27111			4.27	1.74364	1.7264	0.49413	0.19684			4.67	1.23534	1.15638	0.00656
									4.28	0.86587	0.47216	0.6865			4.68	0.65916	0.16233	1.2399			4.28	1.75505	1.73618	0.52529	0.20107			4.68	1.25117	1.17074	0.02047
									4.29	0.87369	0.48438	0.66217			4.69	0.66991	0.17885	1.20918			4.29	1.76616	1.74564	0.5557	0.20519			4.69	1.26665	1.18475	0.04699
									4.3	0.88133	0.49641	0.63829			4.7	0.68046	0.19505	1.17896			4.3	1.77698	1.75479	0.58539	0.2092			4.7	1.28178	1.19844	0.07302
									4.31	0.8888	0.50817	0.61479			4.71	0.6908	0.21095	1.14923			4.31	1.78752	1.76364	0.61436	0.21312			4.71	1.29656	1.2118	0.09856
									4.32	0.89616	0.5197	0.59168			4.72	0.70093	0.22655	1.11996			4.32	1.7978	1.77221	0.64262	0.21694			4.72	1.31101	1.22485	0.12362
									4.33	0.90351	0.53096	0.56908			4.73	0.71081	0.24185	1.09114			4.33	1.80783	1.7805	0.67017	0.22066			4.73	1.32512	1.23758	0.14821
									4.34	0.91077	0.54191	0.54693			4.74	0.72045	0.25684	1.06275			4.34	1.81762	1.78853	0.69704	0.22429			4.74	1.33891	1.25001	0.17235
									4.35	0.91781	0.55247	0.52512			4.75	0.72984	0.27153	1.03479			4.35	1.82717	1.7963	0.72323	0.22782			4.75	1.35237	1.26214	0.19603
									4.36	0.9248	0.56289	0.5038			4.76	0.73899	0.28593	1.00725			4.36	1.83647	1.80382	0.74875	0.23124			4.76	1.36553	1.27397	0.21927
									4.37	0.93254	0.57513	0.48347			4.77	0.74792	0.30006	0.98014			4.37	1.84605	1.81192	0.7734	0.23466			4.77	1.37837	1.28551	0.24208
									4.38	0.93929	0.58561	0.46243			4.78	0.75663	0.31393	0.95345			4.38	1.85459	1.81901	0.79786	0.23791			4.78	1.39091	1.29677	0.26446
									4.39	0.94598	0.59598	0.44177			4.79	0.76515	0.32755	0.92719			4.39	1.86285	1.82583	0.82171	0.24104			4.79	1.40316	1.30776	0.28643
									4.4	0.95269	0.60632	0.42161			4.8	0.7735	0.34096	0.90136			4.4	1.87085	1.8324	0.84495	0.24405			4.8	1.41511	1.31846	0.30798

## Sheet: Conductivities (S1)
Halides	Oxides	Sulfides	Other	mS/cm
Li3YCl6				0.51
Li3YBr6				1.7
Li3InCl6				2
Li3ScCl6				3
Li2ZrCl6 (P3m1)				0.8
Li2ZrCl6 (C2/m)				0.005
Li2ZrF6				1e-06
RbAg4I5				260
Rb4Cu16I7Cl13				213
Na2ZrCl6				0.018
	LLZO			0.36
	Ga-LLZO			1.3
	LLTO			1
	NZSP (NASICON)			0.67
	Ag-β-Alumina			4
	Na-β-Alumina			180
	K-β-Alumina			130
		LGPS		12
		LSPS		7
		Li7P3S11 (glass)		17
		Li6PS5Cl (Argyrodite)		3
		Na3PS4		0.1
		Cu6PS5Cl		0.47
		Ag7PS6		3e-05
			Li3N	0.2-0.5
			LIPON	0.0012
			Li3OCl	0.85
LiCl				0.0001
Rb3Cu7Cl10				3
Cu2ZrCl6				10
Ag2ZrCl6				4

## Sheet: Refinements (S3)
Li	x	Observed	Calculated	Difference	Bragg		Na	x	Observed	Calculated	Background	Difference	P3m1	P21c		Cu	x	Observed	Calculated	Difference	Bragg		Ag	x	Observed	Calculated	Difference	Bragg
	10	30350	30525.9	-4817.03	14.9866			10	30263.9	34542.5	34340.1	-8013.76	14.3679	15.6697			10	40279.5	38523.4	-1389.53	14.6513			10	24805.6	22704.9	-12.288	14.7736
	10.01	30355.5	30510.4	-4796.11	16.2099			10.01	30346.3	34172.2	33969.2	-7561.04	15.683	16.0405			10.01	40264.3	38598.1	-1479.38	16.3395			10.01	24779.2	22808.2	-141.995	15.9098
	10.02	30367.6	30494.8	-4768.36	17.6764			10.02	30247.1	33815.9	33612.4	-7303.97	16.9567	16.6241			10.02	40038.6	38671	-1778.04	17.407			10.02	24905.7	22908.1	-115.475	17.3562
	10.03	30387.7	30479.1	-4732.56	17.6764			10.03	29968.3	33473.4	33269.4	-7240.17	16.9567	18.3429			10.03	40029.2	38742.3	-1858.71	17.407			10.03	24791.2	23004.8	-326.688	17.3562
	10.04	30093.5	30463.2	-5010.81	18.7288			10.04	29888.3	33144.2	32939.6	-6991.07	18.0861	18.5181			10.04	40124.8	38811.9	-1832.68	18.8532			10.04	24650.8	23098.4	-560.66	18.3338
	10.05	30257.5	30447.1	-4830.73	22.1185			10.05	29971.5	32828	32622.9	-6591.7	21.2178	20.422			10.05	39862.8	38879.8	-2162.62	21.9181			10.05	24765.4	23188.8	-536.418	21.623
	10.06	30532.6	30430.9	-4539.46	24.0453			10.06	30159.8	32524.5	32318.9	-6099.85	23.0623	20.8855			10.06	40158.5	38946.1	-1933.17	23.8654			10.06	24798.6	23276.2	-590.561	23.4737
	10.07	30420.5	30414.5	-4635.11	24.0453			10.07	30314.6	32233.4	32027.2	-5653.87	23.0623	22.2848			10.07	40261.6	39010.8	-1894.78	23.8654			10.07	24709.2	23360.5	-764.302	23.4737
	10.08	30233.8	30398	-4805.33	24.839			10.08	30212.3	31954.2	31747.5	-5477.1	23.9119	25.3513			10.08	40086.5	39073.9	-2133	24.9506			10.08	24759	23441.9	-795.888	24.2106
	10.09	30274.1	30381.4	-4748.4	28.2204			10.09	30173.5	31686.8	31479.6	-5248.51	27.1331	25.6903			10.09	40158.4	39135.4	-2122.62	28.3246			10.09	24796.4	23520.4	-836.972	27.4604
	10.1	30110.9	30364.6	-4894.83	29.1098			10.1	30086.3	31430.8	31223	-5079.62	27.9021	26.4325			10.1	40116.2	39195.4	-2224.78	28.9671			10.1	24653.3	23596	-1055.71	28.3367
	10.11	30082.7	30347.6	-4906.12	29.1098			10.11	30218.5	31185.9	30977.5	-4702.49	27.9021	26.9699			10.11	40043	39253.9	-2356.49	28.9671			10.11	24491.1	23668.8	-1290.8	28.3367
	10.12	29979	30330.6	-4992.69	30.1712			10.12	30107.6	30951.7	30742.8	-4579.33	28.688	27.0023			10.12	39985.7	39310.9	-2470.79	29.3125			10.12	24452.6	23738.9	-1399.37	29.419
	10.13	29897.2	30313.4	-5057.27	31.6407			10.13	30101.5	30728.1	30518.6	-4361.72	30.0995	28.7496			10.13	39913.6	39366.3	-2598.38	30.8204			10.13	24667.6	23806.4	-1251.82	30.8266
	10.14	29818	30296.1	-5119.21	31.6407			10.14	30182.9	30514.7	30304.6	-4066.93	30.0995	29.8642			10.14	40182.2	39420.4	-2383.79	30.8204			10.14	24895.2	23871.1	-1088.95	30.8266
	10.15	29888.4	30278.7	-5031.35	32.0763			10.15	30168.8	30311.1	30100.6	-3877.5	30.7321	30.0359			10.15	40274.9	39473	-2343.68	31.9476			10.15	24741.7	23933.3	-1304.62	31.1837
	10.16	29966.2	30261.1	-4936.04	32.0763			10.16	30124.5	30117.3	29906.1	-3727.9	30.7321	30.2168			10.16	40321.5	39524.2	-2348.28	31.9476			10.16	24603.4	23992.9	-1502.6	31.1837
	10.17	30075.8	30243.5	-4808.81	32.689			10.17	29867.2	29932.8	29721.1	-3800.7	31.3863	30.3404			10.17	40447.5	39574	-2272.09	32.7831			10.17	24369.5	24050.1	-1793.6	31.7519
	10.18	30190.6	30225.7	-4676.25	34.0609			10.18	29863.6	29757.4	29545.1	-3628.89	32.6911	30.3595			10.18	39968.3	39622.4	-2799.7	33.6514			10.18	24274.1	24104.8	-1943.75	33.0685
	10.19	30457.7	30207.8	-4391.23	34.4103			10.19	29786.4	29590.8	29377.9	-3539.57	32.7551	30.9502			10.19	40153.4	39669.5	-2661.59	34.1517			10.19	24391.4	24157.1	-1878.71	33.4791
	10.2	30023	30189.8	-4807.94	35.7237			10.2	30146.3	29432.8	29219.4	-3021.69	34.0125	31.1732			10.2	40539.7	39715.2	-2321.1	34.9897			10.2	24866.1	24207.1	-1454	34.7367
	10.21	29994.6	30171.7	-4818.28	35.7237			10.21	29914.7	29283.2	29069.2	-3103.67	34.0125	31.3588			10.21	40186.6	39759.6	-2718.57	34.9897			10.21	24663.5	24254.7	-1704.27	34.7367
	10.22	29976.7	30153.6	-4817.99	36.1154			10.22	29998	29141.6	28927	-2878.8	34.5802	31.5773			10.22	40045.4	39802.7	-2902.9	35.9997			10.22	24443.6	24300.1	-1969.57	35.0577
	10.23	29927.8	30135.3	-4848.58	37.3765			10.23	29645.6	29007.9	28792.7	-3097.4	35.7804	32.1219			10.23	39942.9	39844.5	-3047.21	37.2637			10.23	24559.2	24343.3	-1897.14	36.2666
	10.24	30145.8	30116.9	-4612.29	37.3765			10.24	29693.2	28881.8	28666	-2923.77	35.7804	32.8204			10.24	40327.6	39885.1	-2703.09	37.2637			10.24	24288.8	24384.4	-2208.61	36.2666
	10.25	29980	30098.5	-4759.64	37.9137			10.25	29727.7	28763	28546.7	-2770.5	36.3529	33.3254			10.25	40196.7	39924.5	-2873.39	37.9954			10.25	24070.8	24423.3	-2465.45	36.7641
	10.26	29937.2	30079.9	-4783.9	39.4355			10.26	29616.2	28651.4	28434.5	-2770.39	37.5601	33.7098			10.26	40049.9	39962.6	-3058.29	38.7606			10.26	24281.1	24460.1	-2292.05	38.2896
	10.27	29942.3	30061.3	-4760.14	39.4355			10.27	29632.5	28546.7	28329.2	-2649.33	37.5601	33.9169			10.27	40253.2	39999.5	-2891.84	38.7606			10.27	24132.5	24494.9	-2475.45	38.2896
	10.28	29992.2	30042.6	-4691.49	40.9602			10.28	29959.6	28448.7	28230.6	-2224.27	39.1879	34.4953			10.28	39943.8	40035.2	-3237.04	40.8532			10.28	24293.7	24527.7	-2347.07	39.6999
	10.29	29873.1	30023.8	-4791.83	40.9602			10.29	29994.3	28357.2	28138.5	-2098.14	39.1879	34.5958			10.29	40056.3	40069.8	-3159.08	40.8532			10.29	24429.8	24558.6	-2241.78	39.6999
	10.3	29773.5	30005	-4872.63	41.4581			10.3	29840.8	28272	28052.7	-2166.37	39.7179	35.7247			10.3	39930.6	40103.2	-3318.18	41.109			10.3	24344	24587.5	-2356.56	40.1606
	10.31	29789.6	29986.1	-4837.58	41.7541			10.31	29638.8	28192.9	27972.9	-2289.2	39.7719	36.8867			10.31	39850.6	40135.5	-3430.49	41.109			10.31	24228.8	24614.6	-2498.81	40.5078
	10.32	29623.4	29967.1	-4984.81	41.7541			10.32	29498.1	28119.6	27899	-2356.6	39.7719	37.2511			10.32	39974	40166.7	-3338.3	41.5311			10.32	24320	24639.8	-2432.86	40.5078
	10.33	29782.1	29948	-4807.02	43.688			10.33	29609.3	28052	27830.8	-2177.77	41.8328	37.6431			10.33	40153.3	40196.8	-3189.06	43.7553			10.33	24386	24663.3	-2390.28	42.2957
	10.34	29826.7	29928.9	-4743.31	44.3016			10.34	29478.8	27989.8	27768	-2246.21	42.3606	38.1481			10.34	39906.1	40225.8	-3465.25	44.1973			10.34	24396.9	24685	-2401.13	42.8982
	10.35	29851.5	29909.7	-4699.3	44.3016			10.35	29658.9	27933	27710.5	-2009.19	42.3606	38.6709			10.35	40109.8	40253.7	-3289.52	44.1973			10.35	24317.4	24705	-2500.61	42.8982
	10.36	29762.4	29890.5	-4769.22	45.0476			10.36	29580.1	27881.2	27658.2	-2036.24	42.9085	39.094			10.36	40071	40280.6	-3355.22	44.4373			10.36	24431.6	24723.3	-2404.72	43.6567
	10.37	29696	29871.2	-4816.37	45.9209			10.37	29480.8	27834.4	27610.7	-2088.78	43.4757	39.4178			10.37	39946.4	40306.5	-3505.73	44.4779			10.37	24272.4	24740	-2580.57	44.5648
	10.38	29741	29851.9	-4752.02	46.1036			10.38	29586.7	27792.3	27568	-1940.73	43.9128	39.7171			10.38	40280.7	40331.4	-3196.31	45.5029			10.38	24093	24755.1	-2775.09	44.6657
	10.39	29841	29832.5	-4632.6	46.1036			10.39	29747.4	27754.8	27529.9	-1742.59	43.9128	40.185			10.39	40273.1	40355.3	-3227.74	45.5029			10.39	24453.4	24768.6	-2428.19	44.6657
	10.4	29671.7	29813.1	-4782.47	46.4215			10.4	29786.5	27721.7	27496.1	-1670.39	44.3712	40.4733			10.4	39947.6	40378.1	-3576.11	45.5427			10.4	24398.1	24780.6	-2495.48	44.9256
	10.41	29709.9	29793.6	-4724.82	46.4215			10.41	29520.6	27692.8	27466.6	-1907.32	44.3712	40.7053			10.41	39797.5	40400.1	-3748.17	45.5427			10.41	23982.8	24791.1	-2921.26	44.9256
	10.42	29578.6	29774.1	-4836.56	46.9615			10.42	29547.6	27668	27441.1	-1855.6	44.4697	40.9821			10.42	39908.6	40421.1	-3658.11	46.3178			10.42	23841.6	24800.1	-3071.55	45.5577
	10.43	29880.5	29754.5	-4515.14	46.9615			10.43	29378.4	27647.1	27419.6	-2003.91	44.4697	41.2325			10.43	40061.4	40441.1	-3525.33	46.3178			10.43	24090.3	24807.7	-2830.47	45.5577
	10.44	29517.1	29734.9	-4858.94	47.8972			10.44	29457.6	27630	27401.8	-1907.51	45.8203	41.5559			10.44	40077.6	40460.3	-3528.23	47.6158			10.44	24157.9	24813.9	-2769.05	46.3219
	10.45	29407.5	29715.3	-4948.95	48.9918			10.45	29380.3	27616.5	27387.7	-1971.34	46.4066	41.661			10.45	40059.7	40478.5	-3564.46	47.9534			10.45	24176.5	24818.8	-2755.38	47.4941
	10.46	29557.5	29695.7	-4779.33	49.1657			10.46	29533.8	27606.4	27376.9	-1807.8	46.8218	41.6715			10.46	39757.4	40495.9	-3884.1	48.5889			10.46	24313.8	24822.3	-2621.57	47.5901
	10.47	29393	29676	-4924.11	49.1657			10.47	29653.9	27599.7	27369.5	-1680.98	46.8218	41.9045			10.47	39427.9	40512.4	-4230.09	48.5889			10.47	23978.1	24824.6	-2959.53	47.5901
	10.48	29304.1	29656.3	-4993.28	49.8986			10.48	29351.1	27596.1	27365.3	-1980.17	47.3516	41.9623			10.48	39398.6	40528	-4275.02	48.6268			10.48	23942.8	24825.6	-2995.84	48.2343
	10.49	29354.2	29636.6	-4923.47	49.9836			10.49	29501.8	27595.6	27364.1	-1828.97	47.3516	42.2078			10.49	39630.6	40542.8	-4057.81	48.6268			10.49	23866	24825.4	-3072.34	48.4396
	10.5	29665.8	29616.8	-4592.08	49.9836			10.5	29659.3	27598	27365.8	-1673.76	47.7139	42.2845			10.5	40009.7	40556.8	-3692.73	49.9494			10.5	23911.5	24823.9	-3025.49	48.4396
	10.51	29773.7	29597	-4464.51	50.4534			10.51	29628.7	27603.1	27370.3	-1709.54	48.1899	42.6641			10.51	40147.4	40570	-3568.12	50.3489			10.51	23880.4	24821.3	-3053.95	48.7779
	10.52	29707.3	29577.3	-4511.12	50.4534			10.52	29256.7	27610.9	27377.4	-2089.37	48.1899	42.8811			10.52	39904.7	40582.4	-3823.24	50.3489			10.52	24004.3	24817.6	-2926.27	48.7779
	10.53	29564.9	29557.5	-4633.74	50.8774			10.53	29490.6	27621.2	27387	-1865.74	48.6394	43.5627			10.53	40137.3	40594	-3602.24	50.9255			10.53	23954.1	24812.8	-2971.65	49.169
	10.54	29404.8	29537.7	-4774	52.0921			10.54	29384.9	27633.9	27399	-1984.12	49.597	44.2643			10.54	39977.6	40604.8	-3772.73	51.5336			10.54	23880.4	24806.8	-3039.5	50.3821
	10.55	29383.9	29517.9	-4775.1	52.0921			10.55	29183.2	27648.8	27413.3	-2200.72	49.597	44.6572			10.55	39797.2	40614.9	-3963.3	51.5336			10.55	23864.9	24799.9	-3047.97	50.3821
	10.56	29621.7	29498	-4517.43	52.3826			10.56	29142	27665.9	27429.7	-2259.14	50.0144	45.1168			10.56	40081.4	40624.2	-3688.4	51.5698			10.56	23740	24791.9	-3164.94	50.6191
	10.57	29584.6	29478.2	-4534.76	52.8769			10.57	29336.4	27685.1	27448.1	-2083.83	50.1043	45.167			10.57	40500.6	40632.8	-3277.8	51.5698			10.57	23568	24782.9	-3327.95	51.1966
	10.58	29481	29458.4	-4618.52	52.8769			10.58	29442.2	27706.2	27468.5	-1999.18	50.1043	45.2739			10.58	39926.6	40640.7	-3859.76	52.2767			10.58	23534.5	24772.9	-3351.47	51.1966
	10.59	29497.5	29438.6	-4582.24	53.3284			10.59	29286.4	27729.1	27490.7	-2177.88	50.9083	46.1392			10.59	39869.9	40647.9	-3923.6	53.2218			10.59	23595.9	24762.1	-3279.2	51.5214
	10.6	29282.7	29418.7	-4777.15	53.3284			10.6	29275.8	27753.8	27514.7	-2213.05	50.9083	46.2354			10.6	40181.8	40654.4	-3618.27	53.2218			10.6	23562.7	24750.3	-3300.6	51.5214
	10.61	29508.7	29398.9	-4531.31	53.7361			10.61	29184.1	27780	27540.2	-2331.04	51.34	46.8533			10.61	39942.6	40660.3	-3863.26	53.4305			10.61	23758.2	24737.6	-3092.38	51.8971
	10.62	29730.2	29379.1	-4290.03	53.9793			10.62	29258.3	27807.8	27567.3	-2284.65	51.3841	47.0719			10.62	40006.9	40665.5	-3804.2	53.4305			10.62	23541	24724	-3296.01	52.1812
	10.63	29713.9	29359.3	-4286.53	53.9793			10.63	29317	27837	27595.7	-2255.08	51.3841	47.1527			10.63	39988	40670	-3827.61	53.4659			10.63	23611	24709.6	-3211.68	52.1812
	10.64	29317.1	29339.5	-4663.52	54.7452			10.64	29439.2	27867.5	27625.5	-2163.47	51.8786	47.348			10.64	39808.8	40673.9	-4010.7	53.4659			10.64	23638.1	24694.5	-3169.4	52.9756
	10.65	29137.6	29319.7	-4823.22	54.7452			10.65	29069.7	27899.2	27656.5	-2564.64	51.8786	47.4734			10.65	40016.4	40677.2	-3806.47	53.7761			10.65	23740.5	24678.5	-3050.96	52.9756
	10.66	29291	29300	-4650.09	56.0994			10.66	29165.5	27932.1	27688.7	-2501.73	53.5247	47.5676			10.66	40035.4	40679.9	-3790.14	55.9898			10.66	23760.5	24661.8	-3014.24	54.1626
	10.67	29448.9	29280.2	-4472.45	56.0994			10.67	29113	27966	27721.9	-2588.15	53.5247	47.6706			10.67	39998	40682	-3829.61	55.9898			10.67	23387.8	24644.3	-3369.53	54.1626
	10.68	29500.8	29260.5	-4400.86	57.47			10.68	28952	28001	27756.1	-2784.13	54.4616	47.7357			10.68	40290.3	40683.5	-3538.83	56.2256			10.68	23175.3	24626.1	-3563.86	55.5679
	10.69	29155.5	29240.8	-4726.43	57.6257			10.69	29260.2	28036.7	27791.1	-2511.66	54.8312	48.0492			10.69	40179.6	40684.4	-3650.48	57.0917			10.69	23656	24607.2	-3064.26	55.6536
	10.7	29278.8	29221.1	-4583.43	57.6257			10.7	29095.7	28073.4	27827	-2712.82	54.8312	48.0879			10.7	39816.6	40684.8	-4013.8	57.0917			10.7	23720.4	24587.7	-2980.26	55.6536
	10.71	29133.7	29201.5	-4708.91	58.2833			10.71	28877.5	28110.7	27863.5	-2968.35	55.3038	48.3499			10.71	40081.2	40684.6	-3749.02	57.1255			10.71	23739.2	24567.5	-2941.33	56.2298
	10.72	29137.3	29181.8	-4685.65	58.3597			10.72	29208.5	28148.7	27900.8	-2675.31	55.3038	48.5221			10.72	40036.3	40683.9	-3793.21	57.1255			10.72	23601.5	24546.7	-3058.2	56.4138
	10.73	29417	29162.2	-4386.29	58.3597			10.73	29254	28187.2	27938.6	-2668.35	55.6279	48.5669			10.73	39955	40682.7	-3873.28	58.3101			10.73	23854	24525.3	-2784.31	56.4138
	10.74	29156	29142.6	-4627.74	59.1653			10.74	29041.2	28226.3	27976.9	-2920.19	56.4584	48.8763			10.74	40173.3	40680.9	-3653.22	58.8652			10.74	23833.7	24503.3	-2782.56	57.0691
	10.75	29094.7	29123.1	-4669.52	59.3938			10.75	28866.5	28265.8	28015.6	-3134.43	56.4997	48.8969			10.75	40007.9	40678.7	-3816.34	59.1894			10.75	23699.6	24480.7	-2894.17	57.3354
	10.76	29201.4	29103.6	-4543.36	60.2657			10.76	29075.1	28305.7	28054.7	-2965.74	57.3217	49.1297			10.76	39878.5	40675.9	-3942.98	59.7394			10.76	23375.5	24457.6	-3195.18	58.1643
	10.77	29438.7	29084.1	-4286.57	60.2657			10.77	29216.8	28345.9	28094.1	-2864.22	57.3217	49.1859			10.77	39864.5	40673.1	-3954.14	59.7394			10.77	23464.7	24434	-3082.35	58.1643
	10.78	29286.4	29064.7	-4419.4	60.5297			10.78	28939	28386.3	28133.7	-3182.4	57.6994	49.3971			10.78	39883	40669.4	-3932.03	59.7722			10.78	23541.2	24409.9	-2981.65	58.3789
	10.79	29274.2	29045.3	-4412.19	60.5297			10.79	28877.7	28426.9	28173.5	-3284.38	57.6994	49.8252			10.79	39881.8	40665.2	-3928.98	59.7722			10.79	23570.5	24385.3	-2927.8	58.3789
	10.8	29368.2	29026	-4298.83	60.9055			10.8	29176.7	28467.6	28213.5	-3026.04	57.7808	49.847			10.8	39459.8	40660.6	-4346.44	60.4136			10.8	23503.6	24360.2	-2969.68	58.7241
	10.81	29255	29006.6	-4392.75	60.9799			10.81	29338.4	28508.4	28253.5	-2905.13	57.7808	50.0343			10.81	39691.5	40655.6	-4109.72	60.4136			10.81	23413.7	24334.7	-3034.05	58.9031
	10.82	28952	28987.4	-4676.5	60.9799			10.82	29086	28549.2	28293.5	-3198.34	58.0957	50.652			10.82	40174.2	40650.1	-3621.48	60.5113			10.82	23444.3	24308.8	-2977.54	58.9031
	10.83	28928.4	28968.2	-4680.89	61.3918			10.83	28947.1	28589.9	28333.4	-3377.97	58.5105	50.6781			10.83	39850.3	40644.2	-3939.49	60.9243			10.83	23528.7	24282.5	-2866.79	59.1984
	10.84	29127.4	28949	-4462.67	61.3918			10.84	29100.3	28630.6	28373.2	-3265.45	58.5105	50.7849			10.84	39720.1	40637.9	-4063.45	61.2742			10.84	23455.7	24255.8	-2913.08	59.1984
	10.85	28959.5	28929.9	-4611.5	62.6525			10.85	28675.1	28671.1	28412.9	-3731.19	59.064	50.8988			10.85	39827.8	40631.3	-3948.99	61.2742			10.85	23448.1	24228.7	-2893.6	60.5734
	10.86	28787.8	28910.8	-4764.11	62.8376			10.86	28907.8	28711.4	28452.4	-3538.77	59.7439	51.5109			10.86	39846.6	40624.2	-3923.22	61.3711			10.86	23484.7	24201.3	-2829.59	60.6073
	10.87	28977.5	28891.8	-4555.46	62.8376			10.87	28918.5	28751.5	28491.6	-3568.09	59.7439	51.6317			10.87	39939.8	40616.7	-3822.56	61.3711			10.87	23399.9	24173.5	-2886.66	60.6073
	10.88	28942.7	28872.8	-4571.3	63.0954			10.88	28680.2	28791.2	28530.6	-3846.21	59.8634	51.742			10.88	39629.4	40609.1	-4125.31	62.3168			10.88	23445.3	24145.4	-2813.17	60.8165
	10.89	29188.8	28853.9	-4306.21	63.0954			10.89	29286.6	28830.7	28569.2	-3279.21	59.8634	52.4775			10.89	40068	40600.9	-3678.46	62.3168			10.89	23394.7	24117	-2835.38	60.8165
	10.9	29275.2	28839.3	-4205.18	63.4978			10.9	29148.5	28869.7	28607.4	-3456.44	60.1119	52.5129			10.9	39925.2	40592.4	-3812.82	62.3488			10.9	23426.4	24088.3	-2774.98	61.3277
	10.91	28926.9	28820.5	-4534.73	63.4978			10.91	28906.2	28908.4	28645.2	-3737.38	60.1119	52.6395			10.91	39986.1	40583.5	-3742.97	62.3488			10.91	23298.9	24059.4	-2873.49	61.3277
	10.92	28650.6	28801.8	-4792.27	63.5349			10.92	29036.6	28946.6	28682.6	-3645.18	60.1912	52.861			10.92	40192.3	40574.3	-3527.61	62.9745			10.92	23376.5	24030.2	-2766.67	61.3747
	10.93	28814.8	28783.1	-4609.41	63.5349			10.93	28877.5	28984.3	28719.4	-3841.94	60.1912	53.5858			10.93	39745.4	40564.8	-3964.99	62.9745			10.93	23331.6	24000.8	-2782.17	61.3747
	10.94	29151.7	28764.5	-4253.97	64.3017			10.94	28867.8	29021.5	28755.7	-3888.87	61.2861	53.6726			10.94	39935.8	40555	-3764.75	63.0699			10.94	23198	23971.1	-2886.15	61.9499
	10.95	29136.9	28746	-4250.23	65.1702			10.95	28972.3	29058.1	28791.5	-3820.91	61.443	54.0733			10.95	39754.4	40544.8	-3936.05	63.9095			10.95	23427.7	23941.2	-2626.49	62.9127
	10.96	28985	28727.5	-4383.67	65.2068			10.96	28894.1	29094.1	28826.6	-3935.15	61.7658	54.0938			10.96	39673.3	40534.4	-4006.68	63.9095			10.96	23446.7	23911.1	-2577.42	62.9127
	10.97	28910.5	28709.1	-4439.76	65.2068			10.97	28640.8	29129.5	28861.1	-4223.89	61.7658	54.4481			10.97	39821.5	40523.7	-3847.82	64.0326			10.97	23300.5	23880.9	-2693.46	62.9589
	10.98	28978.5	28690.8	-4353.42	65.9979			10.98	28400.3	29164.2	28895	-4499.07	62.2238	54.6469			10.98	39729.2	40512.7	-3929.11	64.0326			10.98	23192.3	23850.5	-2771.22	63.7425
	10.99	28968.1	28672.5	-4345.5	65.9979			10.99	28814.6	29198.3	28928.2	-4118.83	62.2238	54.926			10.99	39876.5	40501.5	-3770.55	64.3098			10.99	23076.1	23819.9	-2856.8	63.7425
	11	29196.2	28654.3	-4099.3	66.4286			11	29068.5	29231.6	28960.6	-3898.31	63.2401	54.9784			11	39661.9	40489.9	-3973.6	66.3006			11	23273.1	23789.2	-2629.05	63.9785
	11.01	28908.5	28638.3	-4370.96	66.4286			11.01	28643.4	29264.2	28992.3	-4355.99	63.2401	55.1464			11.01	39590.6	40478.2	-4033.11	66.3006			11.01	23286.2	23758.3	-2585.19	63.9785
	11.02	28812.4	28620.3	-4449	66.9992			11.02	28619.8	29296	29023.2	-4411.38	63.6536	55.2698			11.02	40002.2	40466.1	-3609.56	66.3934			11.02	23005.5	23727.4	-2834.85	64.5533
	11.03	28835.8	28602.3	-4407.65	66.9992			11.03	28727.9	29327.1	29053.4	-4334.31	63.6536	55.3409			11.03	39624.8	40453.9	-3974.64	66.3934			11.03	23080.4	23696.3	-2728.88	64.5533
	11.04	29044.3	28584.4	-4181.26	67.8155			11.04	28596.8	29357.3	29082.7	-4495.69	64.419	55.5557			11.04	39532.9	40441.4	-4054.14	66.4831			11.04	23294.7	23665.1	-2483.42	65.3263
	11.05	28851.2	28566.6	-4356.55	67.8155			11.05	28564.5	29386.7	29111.1	-4557.35	64.419	55.7302			11.05	40347	40428.7	-3227.32	66.4831			11.05	23211.9	23633.9	-2535.03	65.3263
	11.06	28777.8	28548.9	-4412.26	68.416			11.06	28753.4	29415.3	29138.8	-4396.98	64.5334	55.961			11.06	40010.1	40416.5	-3551.96	67.2998			11.06	23051.9	23602.6	-2663.76	65.8496
	11.07	28781	28531.2	-4391.32	68.4502			11.07	29161.2	29442.9	29165.5	-4016.87	64.5334	56.1046			11.07	39502.3	40403.3	-4046.62	67.2998			11.07	23480.9	23571.2	-2203.38	66.0171
	11.08	28724.1	28513.7	-4430.66	68.4502			11.08	28838.6	29469.7	29191.3	-4366.27	64.8474	56.3373			11.08	39505.5	40390.1	-4030.14	67.3305			11.08	23551.8	23539.8	-2101.06	66.0171
	11.09	28671.3	28496.2	-4466.03	68.4859			11.09	28923.2	29495.6	29216.3	-4307.48	64.8474	56.4883			11.09	39302	40376.6	-4220.18	67.3305			11.09	23222.5	23508.4	-2398.88	66.0621
	11.1	28650	28478.8	-4469.91	68.4859			11.1	28635	29520.5	29240.3	-4620.64	65.1416	56.519			11.1	39694.8	40362.9	-3813.63	68.0229			11.1	22984.5	23477	-2605.48	66.0621
	11.11	28885	28461.5	-4217.62	69.2242			11.11	28416.2	29544.5	29263.3	-4863.47	65.8976	56.9244			11.11	39896.8	40349	-3597.77	68.0229			11.11	23255	23445.5	-2303.51	66.6145
	11.12	28775.5	28444.3	-4309.89	69.2242			11.12	28148.2	29567.6	29285.4	-5154.53	65.8976	56.9715			11.12	39755.4	40335	-3725.13	68.4106			11.12	23357	23414	-2170	66.6145
	11.13	28777.4	28427.1	-4290.83	69.434			11.13	28244.4	29589.6	29306.5	-5080.38	65.9353	57.0771			11.13	39717.5	40320.8	-3748.89	68.9187			11.13	23141.4	23382.6	-2354.15	66.8578
	11.14	28724.5	28410.1	-4326.76	69.434			11.14	28676.3	29610.8	29326.6	-4669.59	65.9353	57.0964			11.14	39937.8	40306.4	-3514.2	68.9187			11.14	23075.3	23351.1	-2388.82	66.8578
	11.15	28339.6	28393.1	-4694.68	70.0619			11.15	28364.9	29630.9	29345.8	-5001.13	66.0482	57.3099			11.15	39970.3	40291.9	-3467.25	68.949			11.15	22953.9	23319.7	-2478.85	67.5405
	11.16	28439.6	28376.3	-4577.8	70.0619			11.16	27953.2	29650	29363.9	-5431.89	66.0482	57.4293			11.16	39829.9	40277.3	-3593.04	69.2161			11.16	23092.7	23288.3	-2308.61	67.585
	11.17	28456.7	28359.5	-4543.89	70.0972			11.17	28223.8	29668.1	29381	-5179.44	66.3584	57.4753			11.17	39809.6	40262.5	-3598.54	69.2161			11.17	22965.3	23257	-2404.73	67.585
	11.18	28414.5	28342.8	-4569.47	70.4805			11.18	28613.7	29685.2	29397.1	-4806.67	67.0326	57.6302			11.18	40137.7	40248	-3255.91	69.7516			11.18	23117.8	23225.7	-2220.99	67.8139
	11.19	28582.1	28326.2	-4385.28	70.8966			11.19	28752	29701.2	29412.2	-4684.42	67.1073	57.9592			11.19	39682.7	40233	-3695.86	69.7516			11.19	23173.5	23194.5	-2134.1	68.2957
	11.2	28648	28309.7	-4302.82	70.8966			11.2	28505.2	29716.3	29426.2	-4946.23	67.1073	58.0976			11.2	39679.1	40217.9	-3684.31	70.3425			11.2	23038	23163.4	-2238.39	68.2957
	11.21	28443.7	28293.4	-4490.75	71.2781			11.21	28403.7	29730.3	29439.2	-5061.75	67.7777	58.1943			11.21	39747.1	40202.6	-3601.08	70.4327			11.21	23177.7	23132.3	-2067.67	68.5677
	11.22	28539.1	28277.1	-4379.11	71.2781			11.22	28544.4	29743.2	29451.1	-4933.93	67.7777	58.2033			11.22	39777.9	40187.3	-3554.94	71.1379			11.22	22838.8	23101.4	-2375.64	68.5677
	11.23	28620.9	28260.9	-4281.08	71.2781			11.23	28416.2	29755.1	29462	-5074.05	67.7777	58.8178			11.23	39641.3	40171.8	-3676.11	71.1379			11.23	22740.7	23070.5	-2442.84	68.5677
	11.24	28771.1	28244.8	-4114.76	71.2781			11.24	28110.6	29766	29471.8	-5390.53	67.7777	59.2011			11.24	39702.7	40156.3	-3599.21	71.1379			11.24	22911.6	23039.8	-2241.19	68.5677
	11.25	28761	28228.8	-4108.93	71.6238			11.25	28629.5	29775.8	29480.6	-4881.45	68.1394	59.3252			11.25	39709.4	40140.7	-3576.9	71.1379			11.25	22839.8	23009.1	-2282.33	68.8832
	11.26	28519.3	28212.9	-4334.76	72.4493			11.26	28573.2	29784.5	29488.3	-4946.47	68.2876	59.4741			11.26	40112	40125	-3158.67	71.2277			11.26	22962	22978.6	-2129.6	69.8382
	11.27	28119.7	28197.1	-4718.49	72.6218			11.27	28277.2	29792.2	29494.9	-5250.21	68.9155	59.4772			11.27	40251.9	40109.3	-3002.99	71.2277			11.27	22903.5	22948.2	-2157.71	69.8696
	11.28	28406.2	28181.4	-4416.35	72.6218			11.28	28272.9	29798.8	29500.5	-5261.12	68.9155	59.5427			11.28	40089.4	40093.5	-3149.65	71.6073			11.28	22761.9	22918	-2269.13	69.8696
	11.29	28645.2	28165.8	-4161.76	73.2379			11.29	28399	29804.4	29505	-5140.55	69.0261	59.8327			11.29	39452.4	40077.6	-3770.79	72.1052			11.29	22925.6	22887.9	-2075.28	70.5382
	11.3	28479.8	28150.4	-4311.68	73.2379			11.3	28379.7	29808.9	29508.4	-5164.41	69.0261	59.8353			11.3	39439.5	40061.7	-3767.72	72.1052			11.3	22774	22857.9	-2196.94	70.5382
	11.31	28359.9	28135	-4416.26	73.2726			11.31	28645.5	29812.4	29510.8	-4901.98	69.3296	59.9612			11.31	39679.9	40045.7	-3511.34	72.135			11.31	22672.2	22828.1	-2268.91	70.5818
	11.32	28515.4	28119.7	-4245.47	73.2726			11.32	28536.8	29814.8	29512.1	-5013.17	69.3296	60.2089			11.32	39851.1	40029.7	-3324.16	72.135			11.32	22980.8	22798.5	-1930.66	70.5818
	11.33	28542.2	28104.6	-4203.51	73.649			11.33	28351	29816.1	29512.3	-5200.31	69.9897	60.4476			11.33	39556.4	40013.6	-3602.82	73.5021			11.33	23180.1	22769	-1701.93	70.8061
	11.34	28605.9	28089.5	-4124.74	73.649			11.34	28352.7	29816.4	29511.5	-5198.92	69.9897	60.6003			11.34	39376	39997.5	-3767.1	73.5021			11.34	22917	22739.7	-1935.72	70.8061
	11.35	28529.3	28074.6	-4186.41	75.5521			11.35	28147.7	29815.7	29509.7	-5403.11	71.22	60.9493			11.35	39408.2	39981.4	-3718.75	73.5907			11.35	22696.7	22710.6	-2126.88	72.5893
	11.36	28516	28059.8	-4184.88	75.5849			11.36	28104	29813.9	29506.8	-5445.02	71.22	60.9653			11.36	39534.4	39965.3	-3576.49	73.5907			11.36	22611.8	22681.7	-2182.9	72.7924
	11.37	28076.6	28045.1	-4609.56	75.5849			11.37	28056.9	29811.1	29502.8	-5489.33	71.8001	61.0331			11.37	39752.1	39949.1	-3342.64	75.5216			11.37	22586.3	22652.9	-2179.68	72.7924
	11.38	28290.3	28030.5	-4381.3	76.5308			11.38	28172.5	29807.2	29497.8	-5369.84	72.5584	61.2638			11.38	39791.3	39932.9	-3287.23	75.9249			11.38	22782.9	22624.4	-1954.52	73.5538
	11.39	28258.8	28016	-4398.25	77.1697			11.39	28237.5	29802.3	29491.8	-5299.95	72.9633	61.5189			11.39	39948.9	39916.8	-3113.39	75.9249			11.39	22885.9	22596.1	-1823.16	74.2083
	11.4	28158.2	28001.6	-4484.52	77.1697			11.4	28312.2	29796.4	29484.7	-5219.37	72.9633	61.6106			11.4	39905.9	39900.6	-3140.21	76.0096			11.4	22755.6	22567.9	-1925.31	74.2083
	11.41	28222	27987.3	-4406.47	77.3043			11.41	28373.3	29789.5	29476.7	-5151.37	73.2777	61.6942			11.41	39973.2	39884.4	-3056.75	76.0388			11.41	22766	22540	-1887.06	74.2816
	11.42	28284.5	27973.2	-4329.79	77.3043			11.42	28237.3	29781.6	29467.6	-5279.4	73.2777	61.8132			11.42	40029.2	39868.2	-2984.63	76.0388			11.42	22696.5	22512.3	-1928.84	74.2816
	11.43	28104	27959.2	-4496.34	77.3043			11.43	28090.2	29772.7	29457.5	-5417.6	73.2777	62.0753			11.43	39916.3	39852.1	-3081.39	76.7818			11.43	22806.2	22484.9	-1791.63	74.2816
	11.44	28057.2	27945.3	-4529.23	77.3043			11.44	27960.3	29762.8	29446.4	-5537.57	73.2777	62.0789			11.44	39968.8	39835.9	-3012.77	76.7818			11.44	22832.1	22457.6	-1738.56	74.2816
	11.45	28041.3	27931.5	-4531.3	77.5395			11.45	27971	29751.9	29434.3	-5516.02	73.3853	62.0806			11.45	39876.9	39819.8	-3088.52	76.7818			11.45	22791	22430.6	-1752.58	74.4707
	11.46	28261.7	27917.8	-4297.23	77.5395			11.46	28098.8	29740	29421.3	-5376.33	73.3853	62.1302			11.46	39789.4	39803.7	-3159.93	76.7818			11.46	22649.3	22403.8	-1867.49	74.4707
	11.47	28406.5	27904.2	-4138.85	77.9073			11.47	28289.5	29727.2	29407.2	-5172.82	73.6094	62.4882			11.47	39969.7	39787.7	-2963.58	76.8109			11.47	22760.4	22377.3	-1729.94	74.9337
	11.48	28362.9	27890.8	-4169.01	77.9073			11.48	28208.8	29713.4	29392.3	-5239.73	73.6094	62.7674			11.48	39702.3	39771.6	-3214.91	76.8109			11.48	22515.7	22351	-1948.27	74.9337
	11.49	28239.8	27877.5	-4278.75	77.9413			11.49	28139	29698.7	29376.3	-5294.87	73.681	62.8105			11.49	39567.7	39755.6	-3333.5	77.3804			11.49	22559.7	22324.9	-1878.22	74.9762
	11.5	28065.5	27864.3	-4439.94	77.9413			11.5	28083	29683	29359.4	-5335.18	73.681	62.8597			11.5	39519.2	39739.7	-3366.07	77.3804			11.5	22796.4	22299.1	-1615.79	74.9762
	11.51	28040.2	27851.2	-4452.08	78.6444			11.51	27934.4	29666.4	29341.6	-5467.19	74.6724	62.887			11.51	39629.9	39723.8	-3239.41	77.4674			11.51	22957	22273.6	-1429.58	75.4989
	11.52	27860.5	27838.2	-4618.87	79.4442			11.52	27710.2	29648.9	29322.9	-5673.93	74.8149	63.2087			11.52	39740.6	39708	-3113.07	77.4674			11.52	22759.1	22248.3	-1602.22	76.377
	11.53	28051.2	27825.4	-4415.38	79.4442			11.53	27660.6	29630.5	29303.2	-5705.08	74.8149	63.4552			11.53	39775.6	39692.3	-3062.25	77.9804			11.53	22596.6	22223.3	-1739.68	76.377
	11.54	28123.2	27812.7	-4330.58	79.4779			11.54	27835.4	29611.3	29282.7	-5510.98	75.1085	63.579			11.54	39691.8	39676.5	-3130.35	78.3479			11.54	22555.2	22198.5	-1756.38	76.4193
	11.55	28099.7	27800.1	-4341.59	79.4779			11.55	27977.7	29591.1	29261.2	-5348.56	75.1085	63.5998			11.55	39690.6	39660.9	-3115.82	78.3479			11.55	22580.5	22174	-1706.59	76.4193
	11.56	28278.5	27787.7	-4150.27	79.6115			11.56	27699.4	29570.1	29238.9	-5605.78	75.4195	63.7919			11.56	39810.6	39645.3	-2980.28	78.6022			11.56	22509.3	22149.8	-1753.52	76.4496
	11.57	28020.6	27775.3	-4395.84	79.6115			11.57	27890	29548.2	29215.7	-5393.36	75.4195	63.9404			11.57	39707.5	39629.7	-3067.82	78.7466			11.57	22665.1	22125.9	-1573.81	76.4496
	11.58	28290	27763.1	-4114.28	80.1774			11.58	28014.5	29525.5	29191.7	-5246.07	75.9604	64.0036			11.58	39578.8	39614.2	-3180.98	78.7466			11.58	22324.9	22102.2	-1890.34	76.9385
	11.59	27886.7	27751	-4505.41	80.6092			11.59	27912	29501.9	29166.9	-5325.11	76.0932	64.1487			11.59	39846.6	39598.8	-2897.8	79.0842			11.59	22566.8	22078.8	-1624.99	77.3543
	11.6	27854.8	27739.1	-4525.41	80.6092			11.6	27894	29477.6	29141.2	-5318.71	76.4558	64.6558			11.6	40056.6	39583.5	-2672.52	79.0842			11.6	22765.9	22055.7	-1402.85	77.3543
	11.61	28036.7	27727.2	-4331.62	80.9411			11.61	27780.7	29452.4	29114.7	-5406.86	76.4558	64.7917			11.61	39791.2	39568.3	-2922.64	80.1293			11.61	22485.1	22032.9	-1660.79	77.6551
	11.62	28153.3	27715.5	-4203.35	81.0391			11.62	27628.9	29426.4	29087.4	-5532.71	76.6678	65.0157			11.62	39772.6	39553.1	-2926.14	80.2729			11.62	22546.8	22010.3	-1576.55	78.0095
	11.63	28051.4	27704	-4293.67	81.801			11.63	27557.5	29399.7	29059.3	-5577.39	76.6678	65.0789			11.63	39520.7	39538.1	-3162.98	80.4395			11.63	22477.8	21988.1	-1623.27	78.7231
	11.64	28052.4	27692.5	-4281.21	81.801			11.64	27584.8	29372.2	29030.5	-5522.52	76.8002	65.1932			11.64	39354.1	39523.2	-3314.68	80.4395			11.64	22319.8	21966.1	-1759.3	78.7231
	11.65	27799.4	27681.2	-4522.88	82.1333			11.65	27650.3	29344	29000.9	-5428.82	77.6459	65.3628			11.65	39425.2	39508.3	-3228.71	80.5256			11.65	22480.3	21944.4	-1577.17	78.7831
	11.66	27691.2	27670	-4619.94	82.1333			11.66	27738.9	29315	28970.6	-5311.3	77.6459	65.5778			11.66	39590.7	39493.6	-3048.44	80.5256			11.66	22521.5	21923	-1514.52	78.7831
	11.67	27950.9	27658.9	-4349.19	82.4959			11.67	27836.3	29285.4	28939.5	-5184.21	77.8656	65.841			11.67	39842.1	39478.9	-2782.36	80.8901			11.67	22754.2	21902	-1260.82	79.2377
	11.68	27999.9	27648	-4289.26	82.4959			11.68	27610.6	29255	28907.7	-5379.55	77.8656	66.1436			11.68	39597.6	39464.4	-3012.31	81.0333			11.68	22577.4	21881.2	-1416.77	79.2377
	11.69	27910.3	27637.2	-4367.99	82.5294			11.69	27893.4	29223.9	28875.3	-5065.67	77.9359	66.2779			11.69	39664.2	39449.9	-2931.33	81.0333			11.69	22578.3	21860.7	-1395.35	79.2795
	11.7	28166.4	27626.5	-4101.27	82.5294			11.7	28006.3	29192.2	28842.1	-4921.03	77.9359	66.406			11.7	39945.9	39435.6	-2635.24	81.3972			11.7	22487.9	21840.5	-1465.6	79.2795
	11.71	28022.4	27616	-4234.78	82.8931			11.71	27838	29159.8	28808.3	-5056.99	78.0764	66.7839			11.71	39553	39421.3	-3013.97	81.3972			11.71	22580.8	21820.6	-1352.75	79.4947
	11.72	27839.5	27605.6	-4407.24	82.8931			11.72	27396.6	29126.8	28773.8	-5465.31	78.5676	66.8267			11.72	39635.2	39407.2	-2917.64	81.9581			11.72	22584.6	21801	-1329.41	79.4947
	11.73	27777.1	27595.3	-4459.32	83.2232			11.73	27470.5	29093.1	28738.7	-5357.72	78.5676	66.9			11.73	39337.3	39393.2	-3201.5	81.9581			11.73	22554.8	21781.7	-1339.97	79.7932
	11.74	27651.5	27585.2	-4574.79	83.3206			11.74	27519.9	29058.8	28703	-5274.12	78.7779	67.1098			11.74	39315.9	39379.4	-3209.08	82.0438			11.74	22273.4	21762.7	-1602.34	80.0198
	11.75	27660.6	27575.2	-4555.73	83.4208			11.75	27771.3	29024	28666.7	-4987.81	78.7779	67.5104			11.75	39761.6	39365.6	-2749.6	82.7151			11.75	22472.5	21744	-1384.59	80.0198
	11.76	27868.8	27565.3	-4337.66	83.4208			11.76	27766.7	28988.6	28629.8	-4957	78.9092	67.6717			11.76	39862.7	39352	-2634.95	82.7151			11.76	22338.2	21725.6	-1500.48	80.1449
	11.77	27901.7	27555.6	-4295.07	84.0132			11.77	27874.2	28952.6	28592.3	-4813.55	78.9442	67.679			11.77	39745.2	39338.5	-2738.96	82.8006			11.77	22482.5	21707.6	-1338.08	80.6988
	11.78	27786.6	27546	-4400.52	84.0785			11.78	27942.3	28916	28554.3	-4708.81	78.9442	67.7786			11.78	39722.3	39325.2	-2748.44	82.8006			11.78	22474.6	21689.8	-1328.19	80.8534
	11.79	27807	27536.5	-4370.69	84.0785			11.79	27754.4	28878.9	28515.7	-4859.73	79.0492	68.0034			11.79	39790.8	39312	-2666.78	82.8834			11.79	22208.1	21672.3	-1577.28	80.8534
	11.8	27722.9	27527.2	-4445.39	84.7702			11.8	27658.7	28841.3	28476.6	-4917.76	79.7482	68.0491			11.8	39661.8	39298.9	-2782.67	82.8834			11.8	22259.8	21655.2	-1508.46	81.4061
	11.81	27708	27518	-4451.11	84.7702			11.81	27791	28803.3	28436.9	-4747.43	79.7482	68.2802			11.81	39581.1	39286	-2850.46	83.1629			11.81	22446.5	21638.4	-1304.85	81.4061
	11.82	27732.3	27508.9	-4417.79	85.1657			11.82	27643.7	28764.7	28396.8	-4856.11	80.6634	68.29			11.82	39685.9	39273.2	-2732.86	83.3054			11.82	22388.1	21621.8	-1346.73	81.6198
	11.83	27730.6	27500	-4410.55	85.1657			11.83	27434.2	28725.7	28356.2	-5026.61	80.6634	68.355			11.83	39660.1	39260.5	-2746.05	83.3054			11.83	22378.2	21605.6	-1340.38	81.6198
	11.84	27816.9	27491.2	-4315.42	86.3147			11.84	27468.1	28686.2	28315.2	-4953.26	80.8722	68.4183			11.84	39608.8	39248	-2784.76	84.8138			11.84	22350.7	21589.7	-1352	82.7753
	11.85	27811.2	27482.6	-4312.54	86.3466			11.85	27702.2	28646.3	28273.7	-4679.2	80.8722	68.439			11.85	39428.7	39235.7	-2952.57	84.8138			11.85	22182.8	21574.1	-1504.24	82.8464
	11.86	27823	27474.1	-4292.25	86.3466			11.86	27704.8	28605.9	28231.8	-4636.27	81.4285	68.5288			11.86	39431.6	39223.6	-2937.58	84.9788			11.86	22316.2	21558.8	-1355.58	82.8464
	11.87	27721.4	27465.7	-4385.46	86.4463			11.87	27488.3	28565.2	28189.4	-4812.01	81.7323	68.7325			11.87	39909.1	39211.5	-2448.07	84.9788			11.87	22348.3	21543.8	-1308.5	82.9705
	11.88	27637.1	27457.5	-4461.53	86.4463			11.88	27454.5	28524.1	28146.7	-4804.69	81.7323	68.8013			11.88	40013.3	39199.6	-2331.91	85.0639			11.88	22397.3	21529.1	-1244.79	82.9705
	11.89	27701.3	27449.4	-4389.19	87.0361			11.89	27762	28482.6	28103.6	-4455.73	81.8364	69.0749			11.89	39810.2	39187.9	-2523.25	85.0639			11.89	22415	21514.7	-1212.71	83.4789
	11.9	27747.4	27441.4	-4335.12	87.0361			11.9	27719.8	28440.7	28060.1	-4456.14	81.8364	69.1374			11.9	39849.8	39176.3	-2472.08	85.1748			11.9	22268.3	21500.6	-1345.38	83.4789
	11.91	27571.2	27433.6	-4503.53	87.0693			11.91	27429.6	28398.6	28016.3	-4704.17	82.1226	69.2187			11.91	39743.5	39164.9	-2567.03	85.8987			11.91	22062.7	21486.9	-1537.21	83.4789
	11.92	27623.7	27425.9	-4443.31	87.0693			11.92	27289.9	28356.1	27972.1	-4801.33	82.1226	69.2494			11.92	39444.8	39153.6	-2854.41	85.8987			11.92	22189.3	21473.4	-1397.16	83.4789
	11.93	27854	27418.4	-4205.51	87.0693			11.93	27167	28313.3	27927.7	-4881.41	82.1226	69.4545			11.93	39333.8	39142.5	-2954.38	85.9271			11.93	22326.8	21460.3	-1246.52	83.5203
	11.94	27583.9	27411	-4468.13	87.0693			11.94	27308.5	28270.2	27882.9	-4696.82	82.1226	69.5481			11.94	39508.9	39131.6	-2768.27	85.9271			11.94	22214.2	21447.5	-1346.33	83.5203
	11.95	27413	27403.7	-4631.84	87.7584			11.95	27571.2	28226.9	27837.8	-4390.8	82.2613	69.6124			11.95	39489.2	39120.8	-2777.26	85.9271			11.95	22113.3	21434.9	-1434.6	84.0281
	11.96	27439.2	27396.6	-4598.52	87.8552			11.96	27468.9	28183.3	27792.5	-4449.5	82.2613	69.7536			11.96	39484.8	39110.3	-2771.07	85.9271			11.96	22152	21422.7	-1383.73	84.2523
	11.97	27397.9	27389.6	-4632.84	87.8552			11.97	27685.7	28139.4	27747	-4188.89	83.0837	70.1494			11.97	39439.7	39099.8	-2805.71	87.0698			11.97	22181.5	21410.8	-1342.32	84.2523
	11.98	27699.1	27382.7	-4324.71	87.9548			11.98	27727.2	28095.4	27701.2	-4103.33	83.1183	70.2366			11.98	39493.6	39089.6	-2741.59	87.4014			11.98	22351.3	21399.1	-1160.82	84.3761
	11.99	27557.5	27376	-4459.63	87.9548			11.99	27375	28051.1	27655.1	-4411.27	83.1183	70.2905			11.99	39678	39079.6	-2547.19	87.4014			11.99	22149	21387.8	-1351.81	84.3761
	12	27723.8	27369.5	-4286.78	88.7084			12	27538	28006.7	27608.9	-4203.86	83.8097	70.5102			12	39447.8	39069.7	-2767.47	87.679			12	22047.3	21376.8	-1442.56	84.9539
	12.01	27631.1	27363	-4373.03	88.7084			12.01	27531.1	27962	27562.5	-4166.13	83.8097	70.5358			12.01	39488.7	39059.9	-2716.81	87.8205			12.01	22059.8	21366.1	-1419.37	84.9539
	12.02	27455.3	27356.8	-4542.54	89.2655			12.02	27470.9	27917.3	27515.9	-4181.5	84.1982	70.6405			12.02	39567.7	39050.4	-2628.24	87.8205			12.02	22102.9	21355.7	-1365.78	85.431
	12.03	27648	27350.6	-4343.71	89.3305			12.03	27482.8	27872.4	27469.2	-4124.66	84.1982	70.6581			12.03	39573.1	39041	-2613.46	88.1519			12.03	22149.7	21345.6	-1308.9	85.584
	12.04	27616.6	27344.6	-4369.14	89.3305			12.04	27456.4	27827.3	27422.3	-4106.07	84.3363	70.7998			12.04	39683.6	39031.8	-2493.78	88.1519			12.04	22023.2	21335.7	-1425.61	85.584
	12.05	27449.6	27338.8	-4530.26	89.6912			12.05	27428.5	27782.2	27375.3	-4088.77	84.4657	70.8783			12.05	39700.8	39022.8	-2467.58	88.1803			12.05	21924.7	21326.2	-1514.54	85.8371
	12.06	27401.7	27333	-4572.43	89.6912			12.06	27346	27736.9	27328.2	-4126.11	84.8192	70.9958			12.06	39623.7	39014	-2535.9	88.1803			12.06	22006.3	21317	-1423.67	85.8371
	12.07	27335.4	27327.5	-4633.23	90.0188			12.07	27273.4	27691.6	27281	-4153.37	84.8192	71.0482			12.07	39779.6	39005.3	-2371.38	88.82			12.07	22026.2	21308.1	-1394.91	86.1312
	12.08	27351.6	27322	-4611.56				12.08	27445.2	27646.2	27233.8	-3936.14	85.0261	71.1873			12.08	40128.7	38996.9	-2013.82	88.82			12.08	21876.2	21299.4	-1536.28	86.4781
	12.09	27553	27316.8	-4404.85				12.09	27376	27600.8	27186.4	-3959.92	85.0261	71.2594			12.09	39842	38988.6	-2292.2	89.1795			12.09	21840	21291.1	-1564.13	87.0247
	12.1	27719.6	27311.6	-4233.1				12.1	27691.5	27555.3	27139.1	-3599	85.1553	71.3173			12.1	39697.7	38980.5	-2428.47	89.4852			12.1	21959	21283	-1437.07	87.0247
	12.11	27487.4	27306.6	-4460.32				12.11	27566.3	27509.9	27091.7	-3678.74	85.2932	71.4568			12.11	39709	38972.6	-2409.25	89.4852			12.11	21996.6	21275.2	-1391.63	87.0541
	12.12	27455.8	27301.7	-4487.02				12.12	27662.8	27464.4	27044.2	-3536.7	85.2932	71.7596			12.12	39685.9	38964.9	-2424.6	89.57			12.12	21978	21267.8	-1402.79	87.0541
	12.13	27715.5	27297	-4222.64				12.13	27393.4	27418.9	26996.8	-3760.66	85.8787	71.9277			12.13	39500.9	38957.4	-2602.05	89.57			12.13	22082	21260.6	-1291.61	87.1774
	12.14	27794.6	27292.4	-4138.98				12.14	27358.2	27373.5	26949.4	-3750.48	85.8787	72.0388			12.14	39681.3	38950.1	-2414.34	89.9294			12.14	21875.7	21253.6	-1490.95	87.1774
	12.15	27446.2	27288	-4482.92				12.15	27238.1	27328.1	26902	-3825.19	85.982	72.2803			12.15	39593.9	38943	-2494.66	90.0708			12.15	21973.5	21247	-1386.51	87.2363
	12.16	27274.9	27283.7	-4649.97				12.16	27286.5	27282.8	26854.7	-3731.49	85.982	72.2914			12.16	39411.8	38936	-2669.84	90.0708			12.16	22061.3	21240.7	-1292.41	87.7237
	12.17	27413.1	27279.6	-4507.57				12.17	27225.3	27237.6	26807.4	-3747.36	86.1971	72.3577			12.17	39286.5	38929.3	-2788.34				12.17	22132	21234.6	-1215.6	87.7237
	12.18	27302.2	27275.6	-4614.47				12.18	27188.2	27192.4	26760.2	-3739.36	86.8851	72.5695			12.18	39301	38922.7	-2767.27				12.18	22154.1	21228.8	-1187.75	87.9351
	12.19	27541	27271.7	-4371.85				12.19	27280.8	27147.4	26713.1	-3601.69	86.8851	72.5954			12.19	39580	38916.4	-2481.92				12.19	21954	21223.3	-1382.31	87.9351
	12.2	27373.6	27268	-4535.52				12.2	27541	27102.4	26666.1	-3296.6	87.0914	72.6096			12.2	39457.7	38910.2	-2598.12				12.2	21988.4	21218	-1342.61	88.2286
	12.21	27179.4	27264.4	-4726.15				12.21	27544.8	27057.6	26619.2	-3247.94	87.0914	72.7203			12.21	39463.5	38904.2	-2586.29				12.21	22087.5	21213	-1238.6	89.0795
	12.22	27132.7	27261	-4769.44				12.22	27302.4	27013	26572.4	-3445.76	87.2203	72.8151			12.22	39673.9	38898.5	-2370.17				12.22	21971.7	21208.3	-1349.61	89.0795
	12.23	27227.8	27257.7	-4671.09				12.23	27451.2	26968.5	26525.8	-3252.42	87.3578	72.8179			12.23	39713.6	38892.9	-2324.88				12.23	21810.8	21203.9	-1506.13	89.1206
	12.24	27183.7	27254.6	-4712.01				12.24	27376.3	26924.2	26479.3	-3283.03	87.3578	73.1106			12.24	39593.3	38887.5	-2439.77				12.24	21897.8	21199.7	-1414.99	89.1206
	12.25	27026.7	27251.6	-4866				12.25	27094.4	26880	26433	-3520.84	87.6413	73.1406			12.25	39610.3	38882.4	-2417.62				12.25	21932.3	21195.8	-1376.54	89.2731
	12.26	27056.5	27249.3	-4833.98				12.26	27008.4	26836.1	26386.9	-3562.89	87.6413	73.4543			12.26	39640.5	38877.4	-2382.51				12.26	21819.7	21192.2	-1485.45	89.2731
	12.27	27190.9	27246.6	-4696.84				12.27	27131.1	26792.4	26341	-3396.5	88.5946	73.478			12.27	39853.8	38872.6	-2164.43				12.27	21739.6	21188.8	-1562.2	89.6252
	12.28	27372	27244.1	-4513.17				12.28	27051.5	26748.9	26295.2	-3432.55	88.9466	73.7048			12.28	39908.3	38868	-2105.36				12.28	21953.5	21185.7	-1345.22	90.0299
	12.29	27595.2	27241.7	-4287.6				12.29	27076	26705.7	26249.8	-3364.89	88.9466	73.7299			12.29	39698.5	38863.7	-2310.81				12.29	22126	21182.8	-1169.8	90.0299
	12.3	27327.1	27239.4	-4553.43				12.3	27245	26662.7	26204.5	-3152.9	89.1526	73.7546			12.3	39806.1	38859.5	-2198.97				12.3	21934.6	21180.2	-1358.55
	12.31	27138.9	27237.3	-4739.53				12.31	27147.8	26620	26159.5	-3207.38	89.1526	73.9531			12.31	39767.7	38855.5	-2233.4				12.31	21900.2	21177.8	-1390.58
	12.32	27380.8	27235.3	-4495.66				12.32	26965.5	26577.6	26114.8	-3347.29	90.0022	74.1631			12.32	39624.2	38851.8	-2373.16				12.32	22034.5	21175.7	-1254.22
	12.33	27395.7	27233.4	-4478.9				12.33	27127.5	26535.5	26070.3	-3143.16	90.0022	74.4013			12.33	39629.6	38848.2	-2364.21				12.33	22039.8	21173.8	-1247.03
	12.34	27444.6	27231.8	-4428.28				12.34	27173	26493.6	26026.1	-3055.81	90.1052	74.6663			12.34	39623	38844.9	-2367.43				12.34	21728.5	21172.2	-1556.68
	12.35	27287.3	27230.2	-4584.04				12.35	27167.1	26452.1	25982.3	-3020.22	90.1052	74.6669			12.35	39564.9	38841.7	-2422.34				12.35	21706.8	21170.8	-1576.98
	12.36	27447.1	27228.8	-4422.85				12.36	27119.4	26411	25938.7	-3026.68		74.7968			12.36	39931.8	38838.7	-2052.51				12.36	21852.6	21169.7	-1430.1
	12.37	27128	27227.6	-4740.64				12.37	26900.4	26370.1	25895.4	-3204.85		74.8151			12.37	39762	38836	-2219.58				12.37	21820.9	21168.8	-1460.92
	12.38	27037.7	27226.7	-4830.18				12.38	26925.8	26329.6	25852.5	-3138.98		74.9046			12.38	39821.1	38833.5	-2157.93				12.38	21869.8	21168.1	-1411.27
	12.39	27065.3	27225.8	-4801.57				12.39	27175	26289.5	25810	-2849.64		75.1767			12.39	39624.8	38831.1	-2351.88				12.39	21914.7	21167.7	-1366.02
	12.4	27294.3	27225	-4571.81				12.4	27252.4	26249.8	25767.8	-2732.61		75.1783			12.4	39568.1	38829	-2406.47				12.4	21953.2	21167.5	-1327.24
	12.41	27184.2	27224.3	-4681.19				12.41	26982.6	26210.5	25725.9	-2963.03		75.2635			12.41	39556.6	38827.1	-2416.05				12.41	21575.1	21167.5	-1705.44
	12.42	27263.8	27223.8	-4601.1				12.42	27093.8	26171.6	25684.5	-2812.91		75.2858			12.42	39639.1	38825.3	-2331.87				12.42	21743.1	21167.8	-1537.63
	12.43	27265	27223.4	-4599.51				12.43	27165.8	26133	25643.4	-2702.39		75.5507			12.43	39780.4	38823.8	-2189.02				12.43	21806.8	21168.2	-1474.43
	12.44	27071.4	27223.1	-4792.9				12.44	27217.9	26094.9	25602.7	-2612.22		75.8457			12.44	39757.8	38822.5	-2210.24				12.44	21801.2	21168.9	-1480.74
	12.45	27160.3	27223.1	-4703.87				12.45	27132.4	26057.3	25562.5	-2660.05		75.9815			12.45	39777.1	38821.4	-2189.88				12.45	21787.2	21169.9	-1495.66
	12.46	27079.3	27223.1	-4784.94				12.46	26984	26020.1	25522.7	-2771.21		76.0478			12.46	39970.9	38820.5	-1995.16				12.46	21854.8	21171	-1429.27
	12.47	26888.7	27223.3	-4975.74				12.47	26867.4	25983.3	25483.3	-2851.03		76.072			12.47	39825.4	38819.7	-2139.88				12.47	21933.6	21172.3	-1351.73
	12.48	26865.9	27223.7	-4998.88				12.48	26790.8	25947	25444.3	-2891.37		76.2419			12.48	39622.1	38819.2	-2342.75				12.48	21894.6	21173.9	-1392.31
	12.49	26969.9	27224.2	-4895.4				12.49	26838.5	25911.2	25405.8	-2807.91		76.502			12.49	39842.6	38818.9	-2121.97				12.49	21800.9	21175.7	-1487.8
	12.5	26987.5	27224.8	-4878.42				12.5	27116.4	25875.9	25367.8	-2494.64		76.8137			12.5	39570.1	38818.8	-2394.37				12.5	21637.8	21177.7	-1652.91
	12.51	26983.1	27225.6	-4883.59				12.51	27087.3	25841.1	25330.2	-2488.96		76.8146			12.51	39468.1	38819	-2496.46				12.51	21747.8	21179.9	-1545.12
	12.52	27046.4	27226.5	-4821.22				12.52	27100.8	25806.8	25293.1	-2441.06		77.4456			12.52	39600.3	38819.3	-2364.5				12.52	21910.6	21182.3	-1384.66
	12.53	27110.5	27227.6	-4758.22				12.53	27001.6	25773	25256.5	-2506.48		77.5439			12.53	39682.4	38819.8	-2283.01				12.53	21761.7	21184.8	-1536.21
	12.54	26893.8	27228.8	-4976.15				12.54	26939.4	25739.7	25220.4	-2535.47		77.6291			12.54	39952.2	38820.5	-2013.91				12.54	21701.6	21187.6	-1599.07
	12.55	26873.4	27230.2	-4997.92				12.55	26835.4	25707	25184.9	-2606.75		77.6418			12.55	39936.4	38821.4	-2030.66				12.55	21588.7	21190.6	-1714.92
	12.56	27050.2	27231.7	-4822.66				12.56	26832.4	25674.8	25149.8	-2577.56		77.6696			12.56	39596.6	38822.6	-2371.59				12.56	21708.9	21193.8	-1597.9
	12.57	27220.9	27233.4	-4653.63				12.57	26701.8	25643.1	25115.3	-2676.45		77.8876			12.57	39639.6	38823.9	-2329.89				12.57	21804.4	21197.2	-1505.8
	12.58	27088.5	27235.2	-4787.8				12.58	26975.7	25612.1	25081.3	-2371.57		77.9354			12.58	39641.3	38825.4	-2329.67				12.58	21771.5	21200.7	-1542.18
	12.59	27180.5	27237.1	-4697.74				12.59	27110.1	25581.6	25047.8	-2206.63		77.9923			12.59	39689.1	38827.2	-2283.69				12.59	21667.3	21204.4	-1650.19
	12.6	27109.6	27239.3	-4770.81				12.6	27072	25551.6	25014.9	-2214.79		78.0973			12.6	39622.5	38829.1	-2352.15				12.6	21568.7	21208.4	-1752.69
	12.61	26928.1	27241.5	-4954.52				12.61	27037.8	25522.3	24982.6	-2219.72		78.5714			12.61	39527	38831.2	-2449.83				12.61	21607.5	21212.5	-1718.03
	12.62	27001.7	27243.9	-4883.29				12.62	27021.4	25493.6	24950.8	-2207.32		78.6038			12.62	39611.9	38833.6	-2367.27				12.62	21599.8	21216.7	-1729.91
	12.63	27179	27246.5	-4708.59				12.63	26819.2	25465.5	24919.6	-2381.42		78.6426			12.63	39660.9	38836.1	-2320.74				12.63	21855.9	21221.2	-1478.3
	12.64	27168.2	27249.1	-4722.09				12.64	26809.5	25437.9	24889	-2363.61		78.7239			12.64	39646.8	38838.8	-2337.66				12.64	21767.3	21225.8	-1571.57
	12.65	27097.7	27252	-4795.37				12.65	26995.1	25411.1	24858.9	-2151.12		78.8324			12.65	39774.8	38841.8	-2212.61				12.65	21718.2	21230.6	-1625.46
	12.66	27167.4	27255	-4728.7				12.66	27086.9	25384.8	24829.5	-2033.07		78.96			12.66	39874.5	38844.9	-2115.98				12.66	21725.5	21235.6	-1623.1
	12.67	27105.7	27258.1	-4793.53				12.67	27167.6	25359.2	24800.7	-1926.72		78.9887			12.67	39686	38848.3	-2307.8				12.67	21536.5	21240.7	-1817.17
	12.68	27028.2	27261.4	-4874.37				12.68	27073	25334.2	24772.5	-1996.34		79.0952			12.68	39793.6	38851.8	-2203.82				12.68	21601.9	21246	-1757.11
	12.69	27025	27264.9	-4881.04				12.69	26948.9	25309.8	24744.9	-2096.11		79.1684			12.69	39768.2	38855.5	-2232.95				12.69	21716.5	21251.4	-1647.94
	12.7	27064.2	27268.5	-4845.33				12.7	26942.3	25286.2	24717.9	-2078.98		79.3796			12.7	39722.4	38859.5	-2282.6				12.7	21934.1	21257	-1435.95
	12.71	27177.5	27272.2	-4735.78				12.71	26874.1	25263.2	24691.5	-2124.24		79.4747			12.71	39878.7	38863.6	-2130.52				12.71	21855.6	21262.8	-1520.2
	12.72	27016.1	27276.1	-4901.08				12.72	26857.8	25240.8	24665.8	-2118.17		79.5608			12.72	39763.5	38867.9	-2250.02				12.72	21727.9	21268.7	-1653.74
	12.73	26887.7	27280.1	-5033.54				12.73	26526.6	25219.1	24640.8	-2427.73		79.6084			12.73	39972.9	38872.4	-2045.09				12.73	21703.4	21274.7	-1684.32
	12.74	26944.8	27284.3	-4980.61				12.74	26653.7	25198.2	24616.4	-2279.62		79.6292			12.74	39747.6	38877.2	-2275.21				12.74	21812.4	21280.9	-1581.49
	12.75	26977.3	27288.6	-4952.41				12.75	26777.1	25177.9	24592.6	-2135.94		79.6819			12.75	39666.3	38882.1	-2361.36				12.75	21574.5	21287.2	-1825.72
	12.76	27141	27293	-4793.18				12.76	27015.2	25158.3	24569.5	-1878.22		79.8253			12.76	39494.5	38887.2	-2538.25				12.76	21548.8	21293.7	-1857.9
	12.77	26861.2	27297.7	-5077.64				12.77	26818.3	25139.4	24547.1	-2056.25		79.9528			12.77	39552.9	38892.5	-2485.16				12.77	21561.8	21300.3	-1851.55
	12.78	26970.2	27302.4	-4973.34				12.78	26865.4	25121.2	24525.3	-1990.94		80.0361			12.78	39660.9	38898	-2382.71				12.78	21773.2	21307.1	-1646.88
	12.79	27078.8	27307.4	-4869.68				12.79	26897.3	25103.7	24504.2	-1941.52		80.0982			12.79	39826.2	38903.7	-2223.08				12.79	21720.6	21314	-1706.36
	12.8	26979.7	27312.4	-4973.8				12.8	26827.3	25087	24483.8	-1994.8		80.1907			12.8	39644.4	38909.6	-2410.78				12.8	21654.3	21321	-1779.75
	12.81	26893.2	27317.7	-5065.55				12.81	26769.2	25070.9	24464.1	-2036.83		80.2145			12.81	39744.6	38915.7	-2316.66				12.81	21789.7	21328.1	-1651.45
	12.82	26681.1	27323	-5283.04				12.82	26720.2	25055.6	24445	-2070.53		80.3738			12.82	39280.2	38922	-2787.4				12.82	21690.9	21335.4	-1757.54
	12.83	26841.7	27328.5	-5127.93				12.83	26857.7	25041	24426.7	-1918.5		80.4514			12.83	39192.6	38928.5	-2881.4				12.83	21756.5	21342.8	-1699.32
	12.84	26925.2	27334.2	-5050.18				12.84	26721.2	25027.2	24409.1	-2041.21		80.5742			12.84	39736.6	38935.1	-2344.11				12.84	21772.2	21350.3	-1691.14
	12.85	26775.4	27340	-5205.79				12.85	26768.3	25014.1	24392.1	-1981		80.6623			12.85	39518.1	38941.9	-2569.45				12.85	21656.3	21357.9	-1814.65
	12.86	26834	27346	-5153.11				12.86	26841.7	25001.8	24375.9	-1895.2		80.9142			12.86	39316.8	38949	-2777.79				12.86	21684.2	21365.7	-1794.48
	12.87	26779.5	27352.1	-5213.73				12.87	26918.7	24990.2	24360.4	-1806.6		80.9223			12.87	39541.5	38956.2	-2560.27				12.87	21767.9	21373.5	-1718.6
	12.88	26772.4	27358.4	-5227.12				12.88	26888.3	24979.3	24345.5	-1826.19		80.9788			12.88	39738.7	38963.6	-2370.51				12.88	21584.2	21381.5	-1910.29
	12.89	26750.9	27364.8	-5255.03				12.89	26870.4	24969.3	24331.5	-1833.99		81.0142			12.89	39725.8	38971.2	-2390.96				12.89	21542.2	21389.5	-1960.4
	12.9	26749.8	27371.4	-5262.73				12.9	26841.3	24960	24318.1	-1853.81		81.2034			12.9	39672.9	38978.9	-2451.68				12.9	21734.1	21397.7	-1776.6
	12.91	26742.3	27378.1	-5276.93				12.91	26798.2	24951.4	24305.4	-1888.37		81.4125			12.91	39829.3	38986.9	-2303.16				12.91	21666.7	21406	-1852.36
	12.92	26764.6	27385	-5261.51				12.92	26769.3	24943.6	24293.5	-1909.45		81.5433			12.92	39732.4	38995	-2408.23				12.92	21535.5	21414.4	-1991.91
	12.93	26813.3	27392	-5219.87				12.93	26703.5	24936.6	24282.3	-1968.29		81.6816			12.93	39632.3	39003.4	-2516.72				12.93	21628.1	21422.8	-1907.73
	12.94	26956.1	27399.2	-5084.24				12.94	26798.3	24930.4	24271.8	-1867.26		81.7492			12.94	39789.7	39011.9	-2367.8				12.94	21638	21431.4	-1906.43
	12.95	26697.7	27406.5	-5349.99				12.95	26648.5	24925	24262.1	-2011.66		81.8059			12.95	39843.9	39020.6	-2322.34				12.95	21645.8	21440.1	-1907.25
	12.96	26857.4	27414	-5197.74				12.96	26660.4	24920.3	24253.1	-1995.09		81.9937			12.96	39810.6	39029.5	-2364.46				12.96	21606.4	21448.8	-1955.47
	12.97	26772.5	27421.7	-5290.27				12.97	26633.9	24916.4	24244.8	-2017.67		82.1076			12.97	39850.3	39038.5	-2333.87				12.97	21512	21457.6	-2058.64
	12.98	26796.9	27429.5	-5273.7				12.98	26723.5	24913.4	24237.3	-1925		82.1777			12.98	39946.3	39047.8	-2247.09				12.98	21428.5	21466.6	-2151.07
	12.99	26966.9	27437.4	-5111.68				12.99	26559.4	24911.1	24230.6	-2086.79		82.2458			12.99	39919.3	39057.2	-2283.48				12.99	21622.7	21475.6	-1965.89
	13	26830.9	27445.5	-5255.77				13	26576.1	24909.6	24224.5	-2068.67		82.2571			13	39763.2	39066.8	-2449.19				13	21599	21484.6	-1998.65
	13.01	26681.4	27453.8	-5413.53				13.01	26820.5	24908.9	24219.2	-1823.59		82.2796			13.01	39912.2	39076.5	-2309.9				13.01	21663.6	21493.8	-1943.22
	13.02	26570.8	27462.2	-5532.52				13.02	27002.4	24909	24214.7	-1641.74		82.5082			13.02	39991.5	39086.5	-2240.59				13.02	21579.4	21503	-2036.65
	13.03	26910.3	27470.8	-5201.6				13.03	26733.3	24909.9	24210.9	-1911.8		82.8195			13.03	39732.5	39096.6	-2509.65				13.03	21537.5	21512.3	-2087.84
	13.04	26894.9	27479.5	-5225.73				13.04	26781.5	24911.6	24207.9	-1865.27		82.8571			13.04	39749.3	39106.9	-2503.2				13.04	21627.9	21521.7	-2006.78
	13.05	26882.2	27488.4	-5247.35				13.05	26826.6	24914.2	24205.6	-1822.73		82.9981			13.05	39900.7	39117.4	-2362.29				13.05	21832.8	21531.1	-1811.38
	13.06	27010.8	27497.5	-5127.81				13.06	26806.9	24917.5	24204	-1845.73		83.0389			13.06	39933.7	39128	-2339.95				13.06	21799.8	21540.6	-1853.83
	13.07	26885.7	27506.7	-5262.08				13.07	26984.7	24921.6	24203.2	-1672.06		83.0881			13.07	39781	39138.8	-2503.42				13.07	21516.2	21550.2	-2147.02
	13.08	26770.9	27516	-5386.31				13.08	26944.6	24926.6	24203.2	-1717.1		83.3661			13.08	39566.6	39149.8	-2728.82				13.08	21550.6	21559.8	-2122.21
	13.09	26759.2	27525.6	-5407.53				13.09	26963.2	24932.3	24203.9	-1704.27		83.489			13.09	39685	39161	-2621.57				13.09	21524.8	21569.5	-2157.7
	13.1	26840	27535.3	-5336.42				13.1	26931.9	24938.9	24205.4	-1742.17		83.5724			13.1	39687.2	39172.3	-2630.65				13.1	21417.8	21579.2	-2274.39
	13.11	26912.3	27545.1	-5273.95				13.11	26671.2	24946.3	24207.6	-2010.23		83.6711			13.11	39827.3	39183.8	-2502.03				13.11	21454.8	21589	-2247.21
	13.12	26956	27555.1	-5240.29				13.12	26824.1	24954.5	24210.6	-1865.53		83.7182			13.12	39995.4	39195.4	-2345.6				13.12	21552.8	21598.8	-2159.05
	13.13	26998.4	27565.3	-5208.04				13.13	26949.7	24963.5	24214.3	-1748.96		83.7948			13.13	40066.3	39207.3	-2286.52				13.13	21501.1	21608.7	-2220.64
	13.14	27078.9	27575.6	-5137.85				13.14	26684.9	24973.4	24218.8	-2023.59		83.8806			13.14	39960.4	39219.3	-2404.45				13.14	21391.2	21618.6	-2340.48
	13.15	27074.2	27586.1	-5153.04				13.15	26589.3	24984	24224.1	-2129.93		84.1894			13.15	39740.9	39231.4	-2636.11				13.15	21571	21628.6	-2170.59
	13.16	26964.6	27596.8	-5273.36				13.16	26817.1	24995.5	24230.1	-1913.55		84.3569			13.16	39650.5	39243.7	-2738.83				13.16	21520	21638.6	-2231.65
	13.17	26905.9	27607.6	-5342.87				13.17	26819.3	25007.8	24236.8	-1923.7		84.3766			13.17	39656.4	39256.2	-2745.46				13.17	21536	21648.6	-2225.7
	13.18	26963.8	27618.6	-5295.91				13.18	26477.4	25021	24244.3	-2278.68		84.3918			13.18	39858.7	39268.9	-2555.81				13.18	21581.2	21658.7	-2190.53
	13.19	26876.4	27629.8	-5394.52				13.19	26650.4	25034.9	24252.5	-2119.68		84.3975			13.19	39922	39281.7	-2505.31				13.19	21651.9	21668.8	-2129.99
	13.2	26895.3	27641.9	-5387.74				13.2	26680.1	25049.7	24261.5	-2104.71		84.4398			13.2	39863.2	39294.7	-2577.07				13.2	21598.7	21679	-2193.34
	13.21	26916.2	27653.4	-5378.33				13.21	26635.7	25065.3	24271.3	-2164.73		84.4622			13.21	39711	39307.8	-2742.39				13.21	21635.9	21689.2	-2166.3
	13.22	26802.2	27665.1	-5504.08				13.22	26585.6	25081.7	24281.8	-2231.24		84.4826			13.22	39814	39321.1	-2652.7				13.22	21466.1	21699.4	-2346.32
	13.23	26861.4	27677	-5456.65				13.23	26679.5	25098.9	24293	-2154.6		84.7237			13.23	39995.6	39334.5	-2484.49				13.23	21507.6	21709.6	-2314.97
	13.24	27065.2	27689	-5264.84				13.24	26671.9	25117	24305	-2180.21		84.7872			13.24	39941.2	39348.1	-2552.55				13.24	21550.4	21719.8	-2282.43
	13.25	27174.8	27701.2	-5167.46				13.25	26725.6	25135.9	24317.7	-2145.4		84.7904			13.25	39882	39361.9	-2625.53				13.25	21695.9	21730.1	-2147.25
	13.26	27074.2	27713.5	-5280.48				13.26	26725.3	25155.6	24331.2	-2165.41		84.8198			13.26	39905.3	39375.8	-2616.12				13.26	21720.5	21740.4	-2132.9
	13.27	26961.1	27726	-5406.11				13.27	26583.1	25176.1	24345.4	-2328.11		85.0615			13.27	40021.4	39389.9	-2514.06				13.27	21506.8	21750.7	-2356.95
	13.28	26914.8	27738.8	-5465.1				13.28	26642.3	25197.5	24360.4	-2290.28		85.1534			13.28	39895.3	39404.1	-2654.45				13.28	21516.2	21761	-2357.82
	13.29	26719.5	27751.6	-5673.26				13.29	26599.3	25219.6	24376	-2355.43		85.3953			13.29	39832.7	39418.5	-2731.44				13.29	21651.5	21771.3	-2232.78
	13.3	26733.2	27764.7	-5672.6				13.3	26611.6	25242.6	24392.5	-2366.16		85.4934			13.3	39779.8	39433	-2798.81				13.3	21592.5	21781.6	-2302.14
	13.31	26913.7	27778	-5505.34				13.31	26703.6	25266.4	24409.6	-2297.95		85.5081			13.31	39818.5	39447.7	-2774.83				13.31	21406.4	21792	-2498.61
	13.32	27122	27791.4	-5310.46				13.32	26763.5	25291.1	24427.5	-2262.71		85.5941			13.32	39762.7	39462.6	-2845.48				13.32	21506.8	21802.3	-2408.54
	13.33	27049.9	27805.4	-5396.59				13.33	26697.3	25316.5	24446.1	-2354.4		85.6519			13.33	39427.2	39477.5	-3195.92				13.33	21516	21812.7	-2409.69
	13.34	26907.8	27819.2	-5552.49				13.34	26667.4	25342.8	24465.4	-2410.5		85.7583			13.34	39403.7	39492.7	-3234.53				13.34	21341.3	21823	-2594.68
	13.35	26979.6	27833.2	-5494.68				13.35	26708.2	25369.9	24485.4	-2396.86		85.7661			13.35	39469.3	39511.2	-3187.47				13.35	21262.3	21833.3	-2684.08
	13.36	26960.5	27847.3	-5528.02				13.36	26760.6	25397.8	24506.2	-2372.32		85.7774			13.36	39646.7	39526.6	-3025.49				13.36	21508.2	21843.7	-2448.56
	13.37	27109.3	27861.7	-5393.54				13.37	26764.9	25426.5	24527.7	-2396.73		86.0897			13.37	39793.1	39542.2	-2894.72				13.37	21333.2	21854	-2633.88
	13.38	27255.5	27876.2	-5261.87				13.38	26635.2	25456	24549.9	-2555.98		86.1263			13.38	39727.4	39557.9	-2976.08				13.38	21220.8	21864.3	-2756.6
	13.39	27365.5	27891	-5166.6				13.39	26543.4	25486.4	24572.8	-2678.12		86.1743			13.39	39694.6	39573.8	-3024.76				13.39	21349.3	21874.6	-2638.31
	13.4	27217.6	27905.9	-5329.39				13.4	26555.7	25517.5	24596.4	-2697.02		86.3172			13.4	39945.4	39589.8	-2789.95				13.4	21389.1	21884.9	-2608.87
	13.41	26927.5	27921	-5634.69				13.41	26662.1	25549.5	24620.7	-2622.58		86.318			13.41	39910.4	39605.9	-2841.16				13.41	21412	21895.2	-2596.29
	13.42	27098.6	27936.4	-5478.91				13.42	26854.6	25582.3	24645.7	-2462.9		86.3516			13.42	39732.4	39622.2	-3035.42				13.42	21334.3	21905.5	-2684.15
	13.43	27170.4	27951.9	-5422.59				13.43	26942.4	25615.9	24671.4	-2408.67		86.3831			13.43	39787.7	39638.7	-2996.56				13.43	21320.8	21915.7	-2707.96
	13.44	27128	27967.6	-5480.73				13.44	26905.2	25650.3	24697.8	-2480.31		86.8735			13.44	39939.6	39655.2	-2861.22				13.44	21538.8	21925.9	-2500.19
	13.45	27151.4	27983.5	-5473.25				13.45	26940.8	25685.5	24724.9	-2479.92		86.9471			13.45	40042.9	39671.9	-2774.59				13.45	21623.4	21936.1	-2425.73
	13.46	27130.1	27999.7	-5510.73				13.46	27029.4	25721.6	24752.7	-2427.37		86.9895			13.46	40048.8	39688.8	-2785.62				13.46	21339.3	21946.3	-2720.06
	13.47	27266.7	28016	-5390.41				13.47	27032.3	25758.4	24781.1	-2461.24		87.0129			13.47	39877.9	39705.8	-2973.43				13.47	21263.2	21956.5	-2806.25
	13.48	27109	28032.6	-5564.69				13.48	26950	25796.1	24810.3	-2581.22		87.0948			13.48	39760	39722.9	-3108.51				13.48	21460	21966.6	-2619.58
	13.49	26880.6	28049.3	-5809.81				13.49	26914.5	25834.5	24840.1	-2655.2		87.2176			13.49	39778.6	39741.8	-3108.79				13.49	21567.9	21976.6	-2521.78
	13.5	26925.3	28066.3	-5782.08				13.5	26953.3	25873.8	24870.6	-2655.62		87.5811			13.5	39845.5	39759.2	-3059.24				13.5	21535.4	21986.7	-2564.29
	13.51	26875.1	28083.5	-5849.55				13.51	27038.7	25913.8	24901.7	-2610.32		87.6959			13.51	39918.2	39776.8	-3004.12				13.51	21484	21996.7	-2625.77
	13.52	27173.2	28100.9	-5568.86				13.52	26819.1	25954.7	24933.5	-2870.71		87.9329			13.52	40007.8	39794.4	-2932.26				13.52	21389.7	22006.7	-2730.05
	13.53	27464.5	28118.6	-5295.17				13.53	26970.7	25996.3	24965.9	-2760.78		88.0641			13.53	40000.2	39812.2	-2957.65				13.53	21384.5	22016.6	-2745.08
	13.54	27452.8	28136.4	-5324.76				13.54	27144.5	26038.8	24999.1	-2629.51		88.2248			13.54	39928.4	39830.2	-3047.38				13.54	21413.4	22026.5	-2726.15
	13.55	27255.3	28154.5	-5540.31				13.55	26975.2	26082.1	25032.8	-2842.08		88.2413			13.55	39742.5	39848.2	-3251.35				13.55	21413.9	22036.3	-2735.42
	13.56	27176.7	28172.9	-5637.26				13.56	26826.2	26126.1	25067.2	-3035.07		88.4163			13.56	39731.6	39866.4	-3280.41				13.56	21561.5	22046.1	-2597.62
	13.57	27114	28191.4	-5718.59				13.57	26836.5	26171	25102.2	-3069.68		88.4568			13.57	39705.8	39884.8	-3324.6				13.57	21783.6	22055.9	-2385.33
	13.58	27203	28210.2	-5648.35				13.58	26823.5	26216.7	25137.9	-3128.35		88.529			13.58	39877	39903.2	-3171.83				13.58	21673.4	22065.6	-2505.19
	13.59	27281.7	28229.3	-5588.73				13.59	26807.1	26263.2	25174.2	-3191.19		88.5642			13.59	39848.5	39921.8	-3218.92				13.59	21476.7	22075.2	-2711.5
	13.6	27378.1	28248.6	-5511.57				13.6	26966.6	26310.4	25211.1	-3079.04		88.8838			13.6	39767.4	39940.6	-3318.79				13.6	21536.5	22084.8	-2661.27
	13.61	27176.9	28268.1	-5732.32				13.61	27087.7	26358.5	25248.7	-3005.98		89.0712			13.61	39734.8	39959.4	-3370.19				13.61	21482.9	22094.3	-2724.44
	13.62	27348.2	28287.9	-5580.8				13.62	27180	26407.4	25286.8	-2962.51		89.1902			13.62	39904.1	39978.4	-3219.91				13.62	21337.8	22103.8	-2879.02
	13.63	27454.3	28308	-5494.78				13.63	27174.6	26457.1	25325.6	-3017.61		89.2215			13.63	40049.4	39997.5	-3093.72				13.63	21356.5	22113.2	-2869.74
	13.64	27443.7	28328.3	-5525.7				13.64	27162.6	26507.6	25365	-3080.14		89.4144			13.64	40028.1	40016.8	-3134.27				13.64	21296.8	22122.5	-2938.76
	13.65	27448.3	28348.9	-5541.75				13.65	27253.5	26558.9	25404.9	-3040.51		89.5482			13.65	40049.1	40036.1	-3132.66				13.65	21219.4	22131.8	-3025.37
	13.66	27478.6	28369.8	-5532.27				13.66	27318.9	26611	25445.5	-3027.26		89.6367			13.66	39809.7	40055.6	-3391.55				13.66	21360	22141	-2894.02
	13.67	27544.9	28390.9	-5487.16				13.67	27439.7	26663.9	25486.6	-2959.34		89.7001			13.67	39769	40075.3	-3451.89				13.67	21493.7	22150.1	-2769.43
	13.68	27661	28412.3	-5392.45				13.68	27391.1	26717.7	25528.4	-3061.71		89.7056			13.68	40160.3	40095	-3080.31				13.68	21555.2	22159.2	-2717.03
	13.69	27723	28434	-5352.16				13.69	27292.6	26772.2	25570.7	-3214.83		89.9218			13.69	40111.8	40114.9	-3148.71				13.69	21459.7	22168.1	-2821.47
	13.7	27619.2	28456	-5477.94				13.7	27276.8	26827.6	25613.6	-3286.02		90.1555			13.7	39662.7	40134.9	-3617.85				13.7	21365.1	22177	-2924.97
	13.71	27534	28478.3	-5585.44				13.71	27322.2	26883.8	25657	-3296.75					13.71	39845.9	40155	-3454.7				13.71	21379.4	22185.9	-2919.5
	13.72	27552.2	28500.9	-5589.87				13.72	27302.4	26940.9	25701	-3373.6					13.72	40086	40175.3	-3234.87				13.72	21455.4	22194.6	-2852.2
	13.73	27637.7	28523.8	-5527.29				13.73	27351.4	26998.8	25745.6	-3382.53					13.73	40101.7	40195.7	-3239.62				13.73	21437.7	22203.2	-2878.58
	13.74	27669	28547	-5519.2				13.74	27517.7	27057.5	25790.7	-3275.01					13.74	40194.6	40216.2	-3167.24				13.74	21459.7	22211.8	-2865.17
	13.75	27706.4	28570.6	-5505.28				13.75	27665.5	27117.1	25836.3	-3186.83					13.75	40194.3	40236.9	-3188.14				13.75	21500.8	22220.3	-2832.43
	13.76	27628.3	28594.5	-5607.25				13.76	27579.7	27177.6	25882.5	-3333.09					13.76	40001.6	40257.7	-3401.63				13.76	21614.3	22228.6	-2727.34
	13.77	27583.3	28618.7	-5676.53				13.77	27469.3	27239	25929.2	-3504.83					13.77	39947	40278.6	-3477.17				13.77	21615.3	22236.9	-2734.63
	13.78	27650.4	28643.2	-5633.97				13.78	27533.6	27301.2	25976.5	-3502.73					13.78	39975.1	40299.6	-3470.1				13.78	21355.6	22245.1	-3002.47
	13.79	27700.3	28668.1	-5608.96				13.79	27474.6	27364.3	26024.2	-3624.9					13.79	39945.4	40320.8	-3520.9				13.79	21354.1	22253.1	-3012.1
	13.8	27760.2	28693.4	-5574.32				13.8	27730.2	27428.4	26072.5	-3433.37					13.8	39848.2	40342.1	-3639.45				13.8	21353.6	22261.1	-3020.48
	13.81	27652.1	28719	-5708.06				13.81	27743.7	27493.4	26121.3	-3484.82					13.81	40165.1	40363.5	-3344.02				13.81	21391.4	22269	-2990.61
	13.82	27667.3	28745	-5718.84				13.82	27717.6	27559.4	26170.5	-3576.92					13.82	40294.6	40385	-3236.08				13.82	21470.3	22276.7	-2919.37
	13.83	27798.8	28771.4	-5613.81				13.83	27741.9	27626.3	26220.3	-3619.5					13.83	40022.6	40406.7	-3529.75				13.83	21556.1	22284.3	-2841.22
	13.84	27806.5	28798.2	-5632.88				13.84	27892.6	27694.2	26270.6	-3536.8					13.84	40175.2	40428.6	-3399				13.84	21676.3	22291.8	-2728.55
	13.85	27686.8	28825.4	-5779.71				13.85	27894.5	27763.1	26321.3	-3603.74					13.85	40346.7	40450.5	-3249.39				13.85	21464.3	22299.2	-2947.9
	13.86	27900.4	28853	-5593.79				13.86	27791.2	27833.1	26372.5	-3777.08					13.86	40503.5	40472.6	-3114.69				13.86	21343.3	22306.4	-3076.16
	13.87	27941	28881.1	-5581.24				13.87	27656.6	27904.1	26424.2	-3982.65					13.87	40273.4	40494.9	-3367.06				13.87	21357.2	22313.5	-3069.42
	13.88	27858.2	28909.6	-5692.47				13.88	27801.1	27976.2	26476.4	-3910.28					13.88	40294.8	40517.3	-3368.05				13.88	21423.6	22320.5	-3009.91
	13.89	28025.2	28938.5	-5554.47				13.89	27998.3	28049.5	26529	-3786.28					13.89	40308.4	40539.8	-3376.99				13.89	21428	22327.4	-3012.43
	13.9	28173.7	28967.9	-5435.34				13.9	28183.1	28123.8	26582.1	-3675.89					13.9	40105.9	40562.5	-3602.1				13.9	21359.7	22334.1	-3087.39
	13.91	28064	28997.8	-5574.85				13.91	28031.1	28199.4	26635.6	-3903.42					13.91	40060.9	40585.3	-3669.93				13.91	21398.9	22340.6	-3054.75
	13.92	28093.7	29028.1	-5575.55				13.92	28049.4	28276.1	26689.5	-3961.82					13.92	40311.6	40608.3	-3442.26				13.92	21388.1	22347	-3071.9
	13.93	28151.7	29059.1	-5548.49				13.93	28016	28354.1	26743.9	-4073.25					13.93	40214.1	40631.4	-3562.92				13.93	21301.4	22353.2	-3164.88
	13.94	28011.9	29090.4	-5719.7				13.94	27810.3	28433.3	26798.6	-4358.1					13.94	40146.2	40654.7	-3654.09				13.94	21400.9	22359.3	-3071.43
	13.95	28077.6	29122.4	-5685.9				13.95	27784	28513.7	26853.9	-4464.85					13.95	40045.5	40678.1	-3778.22				13.95	21444.2	22365.2	-3034.05
	13.96	28321.5	29154.8	-5474.47				13.96	27841	28595.5	26909.5	-4489.61					13.96	40215.4	40701.8	-3631.95				13.96	21446.3	22370.9	-3037.62
	13.97	28362.2	29187.9	-5466.79				13.97	27964.7	28678.6	26965.5	-4449					13.97	40424.8	40725.6	-3446.39				13.97	21393.7	22376.4	-3095.72
	13.98	28560.8	29221.5	-5301.86				13.98	28154.1	28762.9	27021.9	-4343.97					13.98	40313.5	40749.6	-3581.69				13.98	21363.7	22381.8	-3131.06
	13.99	28646.1	29255.8	-5250.8				13.99	28233.5	28848.6	27078.7	-4350.2					13.99	40284.7	40774	-3634.97				13.99	21352.9	22386.9	-3146.99
	14	28639.1	29290.6	-5292.68				14	28187.9	28935.4	27135.9	-4482.66					14	40263.2	40798.4	-3680.78				14	21188.8	22391.8	-3316.06
	14.01	28628.3	29326.2	-5338.95				14.01	28251.4	29023.5	27193.5	-4507.26					14.01	40311.3	40823	-3657.23				14.01	21365.7	22396.5	-3143.83
	14.02	28719.8	29362.4	-5283.73				14.02	28359.1	29112.7	27251.4	-4488.78					14.02	40255.1	40847.8	-3738.25				14.02	21322.1	22401	-3191.9
	14.03	28759.3	29399.3	-5281.13				14.03	28479.8	29203	27309.7	-4458.3					14.03	40166.7	40872.8	-3851.67				14.03	21290.2	22405.2	-3228.12
	14.04	28838.5	29436.9	-5239.53				14.04	28569.7	29294.2	27368.4	-4459.6					14.04	40142.8	40898.1	-3900.83				14.04	21255.9	22409.2	-3266.36
	14.05	28998	29475.3	-5118.43				14.05	28599	29386.2	27427.4	-4522.35					14.05	40180	40923.6	-3889.16				14.05	21255.4	22413	-3270.6
	14.06	29199.2	29514.5	-4956.43				14.06	28576	29478.9	27486.8	-4638.11					14.06	40366.5	40949.4	-3728.45				14.06	21250	22416.4	-3279.5
	14.07	29343.2	29554.4	-4852.38				14.07	28544	29572.3	27546.4	-4763.4					14.07	40463.4	40975.5	-3657.68				14.07	21345.2	22419.6	-3187.44
	14.08	29502.2	29595.2	-4734.19				14.08	28661.3	29666.2	27606.5	-4740.08					14.08	40222.8	41001.9	-3924.68				14.08	21467.7	22422.5	-3067.77
	14.09	29417.1	29636.9	-4860.93				14.09	28574.8	29760.6	27666.8	-4920.88					14.09	40434.3	41028.7	-3739.9				14.09	21387.5	22425	-3150.48
	14.1	29391.4	29679.5	-4929.17				14.1	28713.9	29855.5	27727.4	-4876.69					14.1	40729.7	41055.8	-3471.71				14.1	21522.1	22427.2	-3018.15
	14.11	29474.8	29723	-4889.38				14.11	28821.8	29950.9	27788.4	-4864.29					14.11	40553.2	41083.3	-3675.73				14.11	21691.1	22429	-2851
	14.12	29624	29767.6	-4784.7				14.12	28964.9	30047	27849.7	-4817.23					14.12	40364.8	41111.3	-3892.05				14.12	21606.7	22430.5	-2936.82
	14.13	29614.7	29813.1	-4839.54				14.13	29074.4	30143.8	27911.2	-4804.58					14.13	40192	41139.7	-4093.32				14.13	21495.4	22431.5	-3049.2
	14.14	29783.3	29859.8	-4717.55				14.14	28980.3	30241.6	27973.1	-4996.44					14.14	40009.5	41168.8	-4304.85				14.14	21431.4	22432.1	-3113.75
	14.15	29883.6	29907.6	-4665.16				14.15	28861	30340.6	28035.2	-5214.7					14.15	40074.6	41198.3	-4269.22				14.15	21278.2	22432.3	-3267.14
	14.16	29987.5	29956.6	-4610.18				14.16	28879.3	30440.9	28097.6	-5296.7					14.16	40267.6	41228.4	-4106.39				14.16	21220.6	22431.9	-3324.29
	14.17	30046.3	30006.7	-4601.53				14.17	29076.8	30542.7	28160.2	-5201.06					14.17	40383.8	41259.1	-4020.84				14.17	21403.3	22431	-3140.74
	14.18	30068.8	30058.2	-4630.51				14.18	29249.8	30646.2	28223.2	-5131.55					14.18	40340.9	41290.5	-4095.16				14.18	21508.5	22429.5	-3034.05
	14.19	30308.8	30111.1	-4443.41				14.19	29272.2	30751.4	28286.3	-5214.36					14.19	40399.5	41322.6	-4068.67				14.19	21514.7	22427.4	-3025.72
	14.2	30413.7	30165.3	-4392.76				14.2	29251.4	30858.3	28349.8	-5342.01					14.2	40425.4	41355.6	-4075.76				14.2	21433.4	22424.7	-3104.32
	14.21	30331.5	30221.1	-4530.77				14.21	29339	30966.9	28413.4	-5363.08					14.21	40414	41389.3	-4120.91				14.21	21496.4	22421.2	-3037.76
	14.22	30469	30278.5	-4450.68				14.22	29405.1	31077	28477.3	-5407.06					14.22	40490.4	41424	-4079.15				14.22	21491.9	22416.9	-3038.08
	14.23	30654.8	30337.6	-4323.92				14.23	29434.8	31188.3	28541.4	-5488.66					14.23	40349.1	41459.6	-4256.15				14.23	21415.5	22411.9	-3109.36
	14.24	30517	30398.4	-4522.44				14.24	29566.2	31300.6	28605.7	-5469.53					14.24	40429.3	41496.2	-4212.43				14.24	21295.2	22405.9	-3223.73
	14.25	30611.5	30461.1	-4490.65				14.25	29717	31413.3	28670.3	-5431.43					14.25	40570.1	41533.7	-4109.27				14.25	21382	22399	-3129.99
	14.26	30710.9	30525.7	-4455.95				14.26	29877.6	31525.8	28735	-5383.38					14.26	40648.2	41572.3	-4069.68				14.26	21333.8	22391	-3170.28
	14.27	30944.8	30592.5	-4288.8				14.27	29793.5	31637.6	28799.9	-5579.2					14.27	40499.9	41611.8	-4257.49				14.27	21360.7	22382	-3134.23
	14.28	31169	30661.5	-4133.7				14.28	29808.5	31747.9	28865.1	-5674.49					14.28	40601.6	41652.2	-4196.22				14.28	21503.3	22371.7	-2981.47
	14.29	31153.2	30732.9	-4220.83				14.29	29781.5	31856.2	28930.4	-5809.84					14.29	40650.4	41693.5	-4188.68				14.29	21606	22360.2	-2867.26
	14.3	31286.2	30806.8	-4161.73				14.3	29998	31961.8	28995.9	-5698.88					14.3	40757.8	41735.5	-4123.22				14.3	21604.6	22347.3	-2855.75
	14.31	31412.1	30883.4	-4112.43				14.31	29967.7	32064.3	29061.5	-5831.76					14.31	40731.4	41778.1	-4192.28				14.31	21620.1	22333	-2826
	14.32	31494.4	30962.8	-4109.57				14.32	30080.8	32163.4	29127.3	-5817.81					14.32	40703.3	41821.2	-4263.53				14.32	21582.8	22317.2	-2847.41
	14.33	31649.4	31045.3	-4037.04				14.33	30251.7	32259.1	29193.3	-5742.58					14.33	40809.8	41864.8	-4200.63				14.33	21542.3	22299.7	-2870.42
	14.34	31803	31131.1	-3969.25				14.34	30247.7	32351.4	29259.4	-5838.81					14.34	40742.2	41908.9	-4312.34				14.34	21630.3	22280.6	-2763.3
	14.35	31928.6	31220.3	-3932.88				14.35	30231.6	32440.6	29325.6	-5944.12					14.35	40621.1	41953.6	-4478.11				14.35	21666.8	22259.6	-2705.77
	14.36	32099.6	31313.3	-3854.81				14.36	30163.8	32527.1	29392	-6098.51					14.36	40560.4	41999	-4584.21				14.36	21652.3	22236.7	-2697.5
	14.37	32182.5	31410.2	-3868.83				14.37	30182.2	32611.7	29458.5	-6164.64					14.37	40631.9	42045.4	-4559.14				14.37	21497.4	22212	-2827.58
	14.38	32204	31511.5	-3948.53				14.38	30501.2	32694.8	29525.2	-5928.71					14.38	40772.3	42093.2	-4466.43				14.38	21386.8	22185.2	-2911.43
	14.39	32427.7	31617.3	-3830.63				14.39	30709.1	32777.2	29591.9	-5803.29					14.39	40836.4	42142.6	-4451.86				14.39	21359.4	22156.5	-2910.16
	14.4	32747.8	31727.9	-3621.3				14.4	30766.8	32859.5	29658.7	-5827.85					14.4	40590.4	42194.2	-4749.37				14.4	21448.7	22125.8	-2790.14
	14.41	33035.5	31843.9	-3449.48				14.41	30882.6	32942.4	29725.7	-5794.94					14.41	40559.2	42248	-4834.4				14.41	21467.3	22093.3	-2739
	14.42	33078	31965.4	-3528.58				14.42	30835.9	33026.2	29792.7	-5925.48					14.42	40519.2	42304.5	-4930.96				14.42	21417.5	22059	-2754.47
	14.43	32960.2	32093	-3773.97				14.43	30881.2	33111.6	29859.8	-5965.48					14.43	40571.3	42363.8	-4938.08				14.43	21557.5	22023.1	-2578.63
	14.44	33108.3	32227	-3759.84				14.44	31096.9	33198.7	29927	-5836.95					14.44	40678.1	42425.7	-4893.21				14.44	21551.7	21985.9	-2547.2
	14.45	33377.9	32367.9	-3631.11				14.45	31045.7	33288	29994.3	-5977.49					14.45	40726.1	42490.2	-4909.7				14.45	21515.3	21947.6	-2545.39
	14.46	33426.7	32516.2	-3730.62				14.46	30957.3	33379.6	30061.6	-6157.39					14.46	40753.3	42556.9	-4949.16				14.46	21590.9	21908.7	-2430.79
	14.47	33476.8	32672.3	-3836.65				14.47	31127.9	33473.7	30129	-6080.94					14.47	40664.3	42625.1	-5106.37				14.47	21690.4	21869.3	-2292
	14.48	33687.4	32836.9	-3790.65				14.48	31193.9	33570.3	30196.5	-6111.63					14.48	40693.4	42694.3	-5146.53				14.48	21658.5	21830	-2284.54
	14.49	34050.7	33010.4	-3600.81				14.49	31347	33669.7	30264	-6057.81					14.49	40950.5	42763.6	-4958.69				14.49	21633.9	21790.8	-2269.96
	14.5	34169.6	33193.4	-3664.93				14.5	31425.7	33771.7	30331.5	-6081.16					14.5	41122.7	42832.2	-4855.12				14.5	21540.2	21752.1	-2324.98
	14.51	34355.7	33386.6	-3671.97				14.51	31410.1	33876.5	30399	-6201.52					14.51	40811.3	42899.4	-5233.7				14.51	21497.1	21713.9	-2329.84
	14.52	34623.4	33590.5	-3608.23				14.52	31450.3	33984	30466.6	-6268.8					14.52	40573.6	42964.6	-5536.61				14.52	21516.2	21676.2	-2272.98
	14.53	34848.2	33805.7	-3598.59				14.53	31443.3	34094.2	30534.2	-6386.08					14.53	40769.6	43027.4	-5403.33				14.53	21611.1	21638.6	-2140.54
	14.54	34922.6	34032.8	-3751.34				14.54	31247.2	34207.2	30601.8	-6695.17					14.54	40989.2	43087.5	-5243.87				14.54	21572	21600.9	-2141.87
	14.55	35033.3	34272.4	-3880.17				14.55	31232.6	34322.9	30669.4	-6825.42					14.55	41113.2	43144.9	-5177.23				14.55	21526.4	21562.5	-2149.17
	14.56	35410.5	34525	-3755.56				14.56	31579.5	34441.3	30737	-6597.01					14.56	41178.6	43199.3	-5166.34				14.56	21619.7	21523.1	-2016.43
	14.57	35637.2	34791	-3794.93				14.57	31853.4	34562.4	30804.6	-6444.16					14.57	41054.1	43250.6	-5342.05				14.57	21710.6	21482.1	-1884.46
	14.58	35764.8	35070.8	-3947.13				14.58	31840.5	34686.3	30872.2	-6580.95					14.58	40871.9	43298.1	-5571.79				14.58	21700.9	21438.9	-1851.08
	14.59	35876.8	35364.5	-4128.82				14.59	31842.5	34812.9	30939.8	-6705.61					14.59	41079.3	43341.2	-5407.52				14.59	21696.8	21393.4	-1809.55
	14.6	35883.3	35672.4	-4430.18				14.6	31953.1	34942.2	31007.3	-6724.27					14.6	41160.3	43378.9	-5364.12				14.6	21615.9	21345.2	-1842.27
	14.61	36259.7	35994	-4375.41				14.61	32141.3	35074.3	31074.8	-6668.13					14.61	41080.6	43410	-5474.97				14.61	21533.3	21294.3	-1874.01
	14.62	36825.6	36329.1	-4144.6				14.62	32098.2	35209.2	31142.2	-6846.1					14.62	41100.3	43433.6	-5478.86				14.62	21414.4	21241.1	-1939.69
	14.63	36999.1	36676.9	-4318.94				14.63	32103.4	35346.8	31209.6	-6978.53					14.63	41089.8	43448.9	-5504.72				14.63	21526.8	21186.1	-1772.25
	14.64	36912.8	37036.5	-4764.76				14.64	32374	35487.3	31277	-6848.45					14.64	41087.2	43455.7	-5514.03				14.64	21529.8	21130.1	-1713.37
	14.65	37027.4	37406.5	-5020.25				14.65	32578.7	35630.8	31344.3	-6787.19					14.65	41373.7	43454.1	-5225.96				14.65	21609.5	21074.4	-1577.97
	14.66	37270.3	37785.4	-5156.27				14.66	32476.5	35777.1	31411.5	-7035.76					14.66	41455.2	43445	-5135.36				14.66	21548.9	21020.5	-1584.58
	14.67	37593.2	38171.5	-5219.4				14.67	32514.1	35926.5	31478.7	-7147.6					14.67	41230	43429.4	-5344.96				14.67	21442.4	20970.1	-1640.76
	14.68	37806.7	38562.9	-5397.26				14.68	32652.6	36079	31545.7	-7161.55					14.68	41117.7	43408.9	-5436.84				14.68	21402.9	20925.2	-1635.27
	14.69	38100.2	38957.7	-5498.67				14.69	32828.5	36234.7	31612.7	-7141.28					14.69	41268	43385.2	-5262.77				14.69	21530.4	20887.7	-1470.33
	14.7	38299.4	39354.4	-5696.08				14.7	32936.8	36393.6	31679.6	-7191.98					14.7	41406.1	43359.6	-5099.07				14.7	21652	20859.7	-1320.78
	14.71	38523.1	39751.7	-5869.68				14.71	33022.5	36555.9	31746.4	-7268.58					14.71	41386.1	43334.4	-5093.85				14.71	21641	20842.8	-1314.78
	14.72	38877.4	40148.7	-5912.44				14.72	33073.4	36721.7	31813.1	-7383.5					14.72	41297.9	43311.4	-5159.12				14.72	21656.7	20838.3	-1294.64
	14.73	39321.1	40545.3	-5865.28				14.73	33231.8	36891.2	31879.7	-7394.51					14.73	41404	43288.4	-5029.99				14.73	21730	20847	-1230.08
	14.74	39381.9	40941.8	-6201.03				14.74	33537.1	37064.4	31946.1	-7262.46					14.74	41469.1	43268	-4944.42				14.74	21877.5	20869.1	-1104.58
	14.75	39593.2	41339.5	-6387.39				14.75	33676	37241.5	32012.5	-7300.56					14.75	41587	43250.7	-4809.22				14.75	21823.8	20904.2	-1193.42
	14.76	39956.3	41739.7	-6424.52				14.76	33626.5	37422.6	32078.7	-7531.29					14.76	41582.7	43236.7	-4799.6				14.76	21667.6	20951.3	-1396.75
	14.77	40206.2	42144.4	-6579.3				14.77	33687.9	37608	32144.8	-7655.25					14.77	41473.2	43226.3	-4898.64				14.77	21641.3	21009	-1480.76
	14.78	40548.6	42555.5	-6648.02				14.78	33923.6	37797.8	32210.7	-7609.41					14.78	41356	43219.4	-5008.97				14.78	21624.1	21075.7	-1564.57
	14.79	40777.5	42974.8	-6838.43				14.79	34073.8	37992.2	32276.5	-7653.62					14.79	41499.6	43215.9	-4861.87				14.79	21643.5	21149.3	-1618.83
	14.8	40885.7	43403.6	-7159.09				14.8	34136.3	38191.5	32342.1	-7790.31					14.8	41712.7	43215.8	-4648.61				14.8	21668.6	21228	-1672.44
	14.81	41079.4	43842.4	-7404.06				14.81	34183.8	38395.9	32407.6	-7947.25					14.81	41624.7	43218.8	-4739.68				14.81	21671	21310	-1752.05
	14.82	41368.4	44290.4	-7563.07				14.82	34302.9	38605.5	32472.9	-8037.73					14.82	41358.1	43224.9	-5012.37				14.82	21581.3	21393.5	-1925.24
	14.83	41791.7	44745.8	-7595.14				14.83	34468.8	38820.8	32538.1	-8087.11					14.83	41224.5	43233.7	-5154.75				14.83	21620.7	21477.1	-1969.46
	14.84	42044.2	45205	-7801.91				14.84	34681	39041.9	32603.1	-8096.03					14.84	41447.5	43245.1	-4943.18				14.84	21728.6	21559.6	-1944.01
	14.85	42104.4	45662.8	-8199.51				14.85	34871.7	39269.2	32667.9	-8132.58					14.85	41623.9	43259	-4780.68				14.85	21716.1	21640.1	-2037
	14.86	42391.7	46112.6	-8361.98				14.86	35165.8	39503	32732.5	-8072.35					14.86	41543.1	43275.3	-4877.73				14.86	21498.1	21717.7	-2332.62
	14.87	42589.3	46545.9	-8597.7				14.87	35322.3	39743.7	32796.9	-8156.52					14.87	41573.6	43294.3	-4866.31				14.87	21557.1	21792.1	-2348.01
	14.88	42878.1	46953.1	-8716.11				14.88	35551.6	39991.6	32861.1	-8175.16					14.88	41670.5	43314.2	-4789.24				14.88	21749.6	21862.8	-2226.2
	14.89	43052.3	47323.8	-8912.6				14.89	35884.9	40247.2	32925.1	-8097.39					14.89	41817.5	43335.7	-4663.8				14.89	21802.3	21929.7	-2240.42
	14.9	43338.8	47647.2	-8949.47				14.9	36075.5	40510.9	32989	-8170.57					14.9	42098.2	43358.9	-4406.23				14.9	21793.8	21992.7	-2311.89
	14.91	43554.4	47913	-8999.7				14.91	36174.7	40783.2	33052.5	-8343.73					14.91	42078.5	43383.4	-4450.51				14.91	21804.8	22051.7	-2359.92
	14.92	43742.8	48111.8	-9010.1				14.92	36278.1	41064.7	33115.9	-8521.71					14.92	42127.6	43409.2	-4427.2				14.92	21847.4	22106.9	-2372.53
	14.93	44215.4	48236.3	-8662.05				14.93	36541	41355.8	33179.1	-8549.97					14.93	42138.9	43436.2	-4442.92				14.93	21866.5	22158.4	-2404.98
	14.94	44604.2	48281.5	-8318.51				14.94	36954.2	41657.3	33242	-8438.17					14.94	41980.6	43464.3	-4629.33				14.94	21931.4	22206.4	-2387.99
	14.95	44871.9	48245.3	-8014.49				14.95	37397.5	41969.7	33304.7	-8307.35					14.95	41738.7	43493.4	-4900.28				14.95	22005.3	22250.9	-2358.66
	14.96	44928.5	48128.4	-7840.99				14.96	37718.1	42293.8	33367.1	-8310.92					14.96	41551.9	43523.5	-5117.19				14.96	21846.4	22292.2	-2558.87
	14.97	44942.4	47934.7	-7633.33				14.97	38054.8	42630.5	33429.4	-8310.84					14.97	41663.6	43554.5	-5036.51				14.97	21725.3	22330.5	-2718.29
	14.98	45203.4	47670.5	-7108.23				14.98	38419.7	42980.6	33491.3	-8296.05					14.98	41913.8	43586.3	-4818.15				14.98	21905.3	22366	-2573.78
	14.99	45447.3	47344.4	-6538.21				14.99	38854	43344.9	33553	-8226.09					14.99	42065.5	43619	-4699.06				14.99	22041.5	22398.9	-2470.45
	15	45524.4	46966.2	-6082.91				15	39323.4	43724.7	33614.5	-8136.39					15	42202.1	43652.4	-4595.9				15	22003.5	22429.4	-2538.89
	15.01	45707.5	46546.8	-5480.4				15.01	39662.8	44120.9	33675.6	-8193.17					15.01	42233.3	43686.5	-4598.86				15.01	21969.3	22457.6	-2601.32
	15.02	45975.4	46097	-4762.75				15.02	39977.5	44534.8	33736.5	-8292.48					15.02	41997.8	43721.5	-4869.3				15.02	22001.1	22483.8	-2595.71
	15.03	46256.8	45627.4	-4011.74				15.03	40315.2	44967.9	33797.2	-8387.84					15.03	41941.9	43757.1	-4960.8				15.03	22029.4	22508	-2591.66
	15.04	46436.8	45147.6	-3351.89				15.04	40866.1	45421.5	33857.5	-8290.5					15.04	42062.7	43793.5	-4876.3				15.04	22065	22530.6	-2578.64
	15.05	46400.2	44666.4	-2907.23				15.05	41603.4	45897.3	33917.6	-8028.95					15.05	42129.4	43830.5	-4846.73				15.05	21987	22551.5	-2677.56
	15.06	46491.9	44191.1	-2340.3				15.06	42199.4	46397	33977.4	-7932.7					15.06	42191.3	43868.3	-4822.56				15.06	22000	22571.1	-2684.15
	15.07	46720.5	43727.9	-1648.56				15.07	42684.7	46922.6	34036.9	-7973.12					15.07	42222	43906.8	-4830.37				15.07	22017.8	22589.3	-2684.56
	15.08	46893.1	43281.8	-1029.76				15.08	43253.7	47476.2	34096	-7957.72					15.08	42479.8	43946	-4611.75				15.08	21861.2	22606.4	-2858.24
	15.09	47064.1	42856.4	-433.383				15.09	44015	48060.1	34154.9	-7780.31					15.09	42665.2	43985.9	-4466.28				15.09	21780.1	22622.5	-2955.41
	15.1	47343.3	42454.6	247.567				15.1	44801	48676.8	34213.5	-7610.97					15.1	42428.7	44026.6	-4743.43				15.1	21908.3	22637.5	-2842.29
	15.11	47553.6	42078.2	834.292				15.11	45414	49329.1	34271.8	-7650.18					15.11	42424.4	44068	-4789.12				15.11	22057.2	22651.8	-2707.61
	15.12	47545.5	41728.5	1175.84				15.12	46026.3	50019.8	34329.7	-7728.6					15.12	42522.9	44110.1	-4732.74				15.12	21949.1	22665.3	-2829.15
	15.13	47368.9	41406	1321.76				15.13	46627	50752.3	34387.3	-7860.41					15.13	42648	44153	-4650.57				15.13	21951.8	22678.1	-2839.33
	15.14	47591.2	41111	1839.05				15.14	47513.7	51530.1	34444.6	-7751.54					15.14	42639.5	44196.7	-4702.8				15.14	22079.5	22690.3	-2723.88
	15.15	47887.6	40843.2	2403.31				15.15	48660.2	52357.1	34501.6	-7432.01					15.15	42563.3	44241.2	-4823.54				15.15	22164	22702	-2651
	15.16	47943.1	40602.2	2699.78				15.16	49593.7	53237.5	34558.3	-7378.91					15.16	42756.9	44286.6	-4675.29				15.16	22174	22713.3	-2652.26
	15.17	47795	40387.3	2766.6				15.17	50512.3	54175.8	34614.6	-7398.72					15.17	42971.1	44332.8	-4507.3				15.17	22268.5	22724.1	-2568.64
	15.18	47746.1	40197.8	2907.21				15.18	51454.7	55177.3	34670.5	-7457.78					15.18	43181.3	44379.8	-4344.09				15.18	22305.2	22734.7	-2542.49
	15.19	47860.3	40032.8	3186.33				15.19	52620.1	56247.3	34726.1	-7362.33					15.19	43136.6	44427.8	-4436.83				15.19	22175.6	22745	-2682.37
	15.2	48021.2	39891.5	3488.62				15.2	54039	57391.7	34781.4	-7087.84					15.2	43044.5	44476.7	-4577.77				15.2	22188.4	22755	-2679.62
	15.21	48292.2	39772.8	3878.23				15.21	55523.3	58616.7	34836.3	-6828.5					15.21	42940.5	44526.6	-4731.63				15.21	22263.4	22764.9	-2614.56
	15.22	48342.8	39676	4025.65				15.22	56943	59929.4	34890.8	-6721.55					15.22	42988.2	44577.4	-4734.84				15.22	22234	22774.7	-2653.64
	15.23	48269.9	39600.1	4028.63				15.23	58310.4	61336.8	34945	-6761.53					15.23	43208.6	44629.3	-4566.29				15.23	22247.2	22784.4	-2650.24
	15.24	48367.5	39544.3	4182.06				15.24	59892	62846.2	34998.9	-6689.33					15.24	43119.2	44682.2	-4708.56				15.24	22351.7	22794.1	-2555.43
	15.25	48402.1	39507.7	4253.22				15.25	61780.9	64465.3	35052.3	-6419.53					15.25	43111.4	44736.3	-4770.42				15.25	22413.7	22803.8	-2503.12
	15.26	48553.5	39489.7	4422.72				15.26	63781.4	66201.6	35105.4	-6155.34					15.26	43183.7	44791.5	-4753.36				15.26	22414.6	22813.5	-2512
	15.27	48560.5	39489.5	4429.88				15.27	65703.6	68062.3	35158.1	-6093.84					15.27	43268.8	44847.8	-4724.63				15.27	22408.9	22823.5	-2527.57
	15.28	48377.2	39506.4	4229.7				15.28	67804.4	70054	35210.4	-5984.69					15.28	43430.2	44905.4	-4620.85				15.28	22363.3	22833.5	-2583.29
	15.29	48575.3	39539.9	4394.34				15.29	70059.7	72181.9	35262.3	-5857.34					15.29	43487.2	44964.3	-4622.78				15.29	22354.9	22843.9	-2601.98
	15.3	48881.5	39589.4	4650.96				15.3	72478.7	74450	35313.9	-5706.43					15.3	43676.2	45024.6	-4494.01				15.3	22440.4	22854.5	-2527.05
	15.31	49029.8	39654.6	4734.1				15.31	75094.4	76860.7	35365	-5501.49					15.31	43757.6	45086.2	-4474.19				15.31	22400.5	22865.4	-2577.96
	15.32	48940	39735	4563.88				15.32	77870.9	79414.9	35415.8	-5279.12					15.32	43783.5	45149.3	-4511.36				15.32	22434.9	22876.7	-2554.83
	15.33	49025.4	39830.4	4553.91				15.33	81009.6	82111.8	35466.1	-4837.38					15.33	43781.8	45213.9	-4577.68				15.33	22552.6	22888.5	-2448.99
	15.34	49239.4	39940.4	4657.91				15.34	84215.9	84948.1	35516.1	-4467.35					15.34	43819.5	45280.1	-4606.16				15.34	22286.2	22900.9	-2727.66
	15.35	49406.2	40064.9	4700.2				15.35	87762.3	87917	35565.6	-3889.85					15.35	44002.6	45347.9	-4490.86				15.35	22160.7	22913.8	-2866.07
	15.36	49496.5	40203.7	4651.63				15.36	91248.4	91006.9	35614.8	-3493.71					15.36	44212.7	45417.4	-4350.35				15.36	22272.6	22927.4	-2767.76
	15.37	49305	40356.9	4306.9				15.37	95095.6	94202.5	35663.5	-2842.09					15.37	44160.1	45488.8	-4474.33				15.37	22386.7	22941.7	-2668.07
	15.38	49411.2	40524.5	4245.58				15.38	99442.8	97486.7	35711.8	-1778.98					15.38	44287.1	45562	-4420.49				15.38	22451.5	22956.9	-2618.44
	15.39	49511.2	40706.4	4163.61				15.39	104033	100843	35759.7	-545.907					15.39	44459.5	45637.2	-4323.35				15.39	22481	22973	-2605.04
	15.4	49517.2	40903	3973.07				15.4	108818	104259	35807.2	824.788					15.4	44407.7	45714.5	-4452.37				15.4	22617.8	22990.1	-2485.32
	15.41	49634.2	41114.4	3878.7				15.41	113368	107719	35854.3	1913.11					15.41	44506	45793.9	-4433.51				15.41	22651.8	23008.3	-2469.54
	15.42	49679.2	41340.8	3697.23				15.42	117855	111215	35900.9	2905.04					15.42	44657.4	45875.7	-4363.85				15.42	22567.4	23027.7	-2573.33
	15.43	49947.4	41582.8	3723.49				15.43	122840	114736	35947.1	4368.06					15.43	44690.4	45959.7	-4414.92				15.43	22474.7	23048.5	-2686.82
	15.44	50141.2	41840.6	3659.46				15.44	128292	118283	35992.8	6273.01					15.44	44805.1	46046.3	-4386.85				15.44	22476	23070.7	-2707.7
	15.45	50205.5	42114.9	3449.51				15.45	133593	121864	36038.1	7993.76					15.45	45000.2	46135.5	-4280.89				15.45	22600.3	23094.5	-2607.24
	15.46	50445	42406.2	3397.69				15.46	139021	125497	36083	9788.33					15.46	45198.1	46227.5	-4175.03				15.46	22735.8	23119.9	-2497.15
	15.47	50630	42715.2	3273.64				15.47	144171	129209	36127.5	11226.7					15.47	45384.3	46322.4	-4083.74				15.47	22800.4	23147.2	-2459.79
	15.48	50711.6	43042.7	3027.74				15.48	148957	133024	36171.5	12198.1					15.48	45482.9	46420.4	-4083				15.48	22641.4	23176.4	-2648
	15.49	50883.3	43389.5	2852.64				15.49	153934	136967	36215	13231.7					15.49	45604	46521.5	-4063.11				15.49	22621.2	23207.7	-2699.45
	15.5	50993.2	43756.7	2595.36				15.5	158694	141062	36258.1	13897.3					15.5	45899.4	46626.1	-3872.27				15.5	22755.5	23241.1	-2598.62
	15.51	51277.7	44145.1	2491.39				15.51	163365	145330	36300.8	14300					15.51	46209.9	46734.2	-3669.88				15.51	22762.8	23276.8	-2627.01
	15.52	51811.1	44556.1	2613.81				15.52	168388	149789	36343	14863.9					15.52	46289.1	46846.1	-3702.65				15.52	22682.6	23314.9	-2745.39
	15.53	52241.9	44990.9	2609.79				15.53	173044	154442	36384.7	14867.1					15.53	46216.1	46962	-3891.47				15.53	22586.6	23355.5	-2881.9
	15.54	52590.1	45451	2497.95				15.54	176632	159269	36426	13628.5					15.54	46459.2	47082.2	-3768.58				15.54	22637.2	23398.6	-2874.36
	15.55	52799	45937.9	2220.06				15.55	179632	164227	36466.8	11670					15.55	46747.7	47206.8	-3604.69				15.55	22802.8	23444.2	-2754.38
	15.56	53056.6	46453.2	1962.24				15.56	182312	169255	36507.1	9321.59					15.56	46755.4	47336.1	-3726.25				15.56	22853.3	23492.2	-2751.88
	15.57	53309.3	46998.9	1669.36				15.57	184276	174269	36547	6272.38					15.57	46864	47470.4	-3751.96				15.57	22872.2	23542.6	-2783.43
	15.58	53597.7	47576.9	1379.68				15.58	185870	179154	36586.4	2980.54					15.58	46957.7	47610.1	-3797.98				15.58	22897	23595.2	-2811.25
	15.59	54231.5	48189.6	1400.82				15.59	186758	183768	36625.4	-745.495					15.59	47122.5	47755.4	-3778.51				15.59	22805.4	23649.9	-2957.51
	15.6	54773.8	48839.2	1293.49				15.6	186617	187943	36663.8	-5060.55					15.6	47443.4	47906.7	-3608.9				15.6	22865.5	23706.2	-2953.72
	15.61	54944.9	49528.3	775.537				15.61	186026	191500	36701.8	-9209.18					15.61	47916.9	48064.4	-3293.06				15.61	23023.4	23763.9	-2853.57
	15.62	55222.5	50259.8	321.616				15.62	185100	194255	36739.4	-12889.4					15.62	48333.2	48228.9	-3041.31				15.62	23081.1	23822.6	-2854.58
	15.63	55656.2	51036.6	-21.5155				15.63	183482	196024	36776.4	-16277.2					15.63	48572.9	48400.7	-2973.42				15.63	23030.7	23882	-2964.34
	15.64	56098.7	51862.1	-404.621				15.64	180942	196643	36813	-19436.2					15.64	48874.6	48580.3	-2851.29				15.64	22944.3	23941.6	-3110.3
	15.65	56827.5	52739.8	-553.35				15.65	177974	195984	36849	-21745.8					15.65	49155.5	48768.2	-2758.34				15.65	22947.9	24001.3	-3166.44
	15.66	57688.7	53673.3	-625.724				15.66	174915	193986	36884.6	-22806.2					15.66	49571.2	48965.1	-2539.45				15.66	23049.2	24060.8	-3124.61
	15.67	58493.1	54666.9	-814.95				15.67	171254	190667	36919.7	-23148.7					15.67	50070.2	49171.5	-2246.89				15.67	23140.7	24120.1	-3092.43
	15.68	59145.9	55724.8	-1220				15.68	167017	186137	36954.4	-22854.9					15.68	50357	49388.2	-2176.87				15.68	23141.2	24179.2	-3151.04
	15.69	59614.2	56851.6	-1878.52				15.69	162786	180579	36988.5	-21528.2					15.69	50565.7	49616.2	-2196.01				15.69	23235.6	24238.4	-3115.82
	15.7	60535.5	58052.1	-2157.77				15.7	158634	174222	37022.1	-19322.5					15.7	50839.3	49856.1	-2162.33				15.7	23416.3	24298	-2994.69
	15.71	61629.4	59331.8	-2343.52				15.71	153609	167311	37055.3	-17437.2					15.71	51399.3	50109.1	-1855.37				15.71	23577	24358.3	-2894.28
	15.72	62238.4	60696	-3098.78				15.72	148314	160092	37087.9	-15513.3					15.72	52029.1	50376.2	-1492.73				15.72	23488	24419.7	-3044.69
	15.73	62794.2	62150.5	-3997.5				15.73	143832	152791	37120.1	-12694					15.73	52221.8	50658.8	-1582.61				15.73	23377.2	24482.6	-3218.35
	15.74	63829.2	63701.2	-4513.1				15.74	139361	145602	37151.7	-9975.44					15.74	52616	50958.1	-1487.72				15.74	23455.9	24547	-3204.16
	15.75	65080.2	65354.4	-4915.35				15.75	134651	138672	37182.9	-7755.65					15.75	53427.9	51275.8	-993.554				15.75	23497.5	24613.1	-3228.6
	15.76	66558.2	67116.5	-5199.44				15.76	129899	132104	37213.6	-5939.59					15.76	54127	51613.6	-632.134				15.76	23485.4	24680.5	-3308.07
	15.77	67943.4	68993.8	-5691.5				15.77	125585	125961	37243.7	-4111.32					15.77	54590.8	51973.3	-528.102				15.77	23485.5	24748.6	-3376.12
	15.78	69255.6	70992.5	-6378.01				15.78	121412	120276	37273.4	-2599.24					15.78	54918.7	52357.2	-584.057				15.78	23487.5	24816.6	-3442.11
	15.79	70906.8	73119.2	-6853.5				15.79	116963	115055	37302.5	-1827.52					15.79	55495	52767.6	-418.196				15.79	23399	24883.1	-3597.14
	15.8	72616.4	75379.5	-7404.25				15.8	113054	110287	37331.2	-968.168					15.8	56137.5	53207.1	-215.203				15.8	23399.3	24946.6	-3660.26
	15.81	74331.2	77778.6	-8088.58				15.81	109247	105948	37359.3	-436.642					15.81	56752.4	53678.7	-71.8808				15.81	23562.3	25005.1	-3555.74
	15.82	75917.6	80320.7	-9044.23				15.82	105804	102010	37387	58.7972					15.82	57569.1	54185.6	237.922				15.82	23696.1	25056.5	-3473.43
	15.83	77717.4	83009.4	-9933.11				15.83	103023	98444.2	37414.1	843.854					15.83	58247.9	54731.3	371.09				15.83	23809.1	25098.6	-3402.6
	15.84	79876.7	85846.2	-10610.6				15.84	100122	95224.5	37440.7	1161.87					15.84	58706.2	55319.6	241.03				15.84	23930.7	25129.5	-3311.81
	15.85	82235.5	88830.8	-11236.4				15.85	97120.5	92325.6	37466.8	1059.73					15.85	59463.1	55954.8	362.71				15.85	23820.7	25147.1	-3439.48
	15.86	84651.2	91960.5	-11950.4				15.86	94472.4	89724.2	37492.4	1013.08					15.86	60535.7	56641.5	748.578				15.86	23537.6	25150.2	-3725.61
	15.87	86919.3	95230.6	-12952.5				15.87	92297.7	87399.1	37517.5	1163.41					15.87	61536.2	57384.6	1005.98				15.87	23649.2	25137.7	-3601.54
	15.88	89636.2	98633.2	-13638.1				15.88	90300.2	85333.8	37542.1	1231.24					15.88	62467	58189.5	1131.85				15.88	23827.6	25109.5	-3394.94
	15.89	92671.1	102157	-14127.4				15.89	88251.1	83516.7	37566.2	999.24					15.89	63641	59061.9	1433.53				15.89	23795.5	25065.8	-3383.3
	15.9	95860.1	105790	-14570.6				15.9	86535.7	81938.5	37589.7	862.096					15.9	64856.6	60008	1703.09				15.9	23722.5	25007.7	-3398.15
	15.91	99343.6	109514	-14811.4				15.91	85231.2	80588.2	37612.7	907.843					15.91	65970.3	61034	1790.75				15.91	23743.5	24936.5	-3306.01
	15.92	102987	113313	-14967				15.92	83770.2	79452.1	37635.3	583.015					15.92	67187.6	62146.6	1895.42				15.92	23812.1	24854.1	-3155.02
	15.93	107052	117169	-14758.8				15.93	82305.7	78514.9	37657.3	55.6717					15.93	68620.6	63352.6	2122.42				15.93	23857.8	24762.7	-3017.91
	15.94	110953	121065	-14752.8				15.94	81076.7	77760.1	37678.8	-418.626					15.94	70147	64658.8	2342.61				15.94	23824.8	24664.3	-2952.5
	15.95	114886	124984	-14739.1				15.95	79725.6	77166.7	37699.8	-1176.18					15.95	71915.6	66071.4	2698.61				15.95	23826.7	24561.1	-2847.39
	15.96	119369	128916	-14188.2				15.96	78470.6	76704.2	37720.2	-1968.73					15.96	73839.4	67596.3	3097.6				15.96	23856.1	24455.1	-2712.03
	15.97	124312	132852	-13181.7				15.97	77523.2	76333.1	37740.2	-2545.05					15.97	75446.7	69238.1	3063.09				15.97	23817	24348.2	-2644.17
	15.98	129390	136790	-12041				15.98	76436.4	76007.3	37759.6	-3306.11					15.98	77018	70999.8	2872.63				15.98	23849.6	24241.7	-2505.15
	15.99	134244	140732	-11129				15.99	75131.7	75673.9	37778.5	-4277.34					15.99	78671.6	72882.9	2643.04				15.99	23830.7	24137.1	-2419.39
	16	139758	144683	-9565.53				16	74179.2	75272.7	37796.9	-4828.67					16	80644	74886.2	2612.21				16	23854.3	24035.2	-2293.9
	16.01	145832	148651	-7460.01				16.01	73261.1	74740.1	37814.8	-5214.13					16.01	83224.4	77006.4	3072.39				16.01	23830.1	23936.9	-2219.75
	16.02	151305	152644	-5980.7				16.02	72077.2	74016.9	37832.1	-5674.86					16.02	85709.8	79238.3	3325.94				16.02	23785.5	23842.6	-2170.06
	16.03	156564	156668	-4744.92				16.03	71093.9	73059.9	37849	-5701.15					16.03	87630.7	81575.8	2909.38				16.03	23706	23752.8	-2159.78
	16.04	162575	160721	-2786.75				16.04	70230	71851.8	37865.3	-5356.95					16.04	89716.6	84013.3	2557.7				16.04	23615.4	23667.5	-2165.17
	16.05	168486	164793	-948.216				16.05	69273.3	70407	37881.1	-4868.89					16.05	92524.1	86548.2	2830.33				16.05	23675.4	23587	-2024.61
	16.06	173663	168866	155.769				16.06	68396.9	68767.4	37896.4	-4105.69					16.06	95508	89182.2	3180.27				16.06	23687.8	23511.2	-1936.37
	16.07	178910	172905	1364.16				16.07	67679.9	66991.2	37911.1	-3046.52					16.07	98198.9	91922.8	3130.49				16.07	23608	23439.9	-1944.97
	16.08	184308	176859	2807.13				16.08	66820.4	65143	37925.4	-2057.74					16.08	100721	94783.9	2791.11				16.08	23653.7	23373.2	-1832.56
	16.09	189328	180666	4020.79				16.09	65981	63288.4	37939.1	-1042.53					16.09	103681	97785.7	2750.02				16.09	23717.8	23310.8	-1705.99
	16.1	193729	184247	4840.61				16.1	65249.3	61488.1	37952.3	26.063					16.1	107324	100952	3226.65				16.1	23752.1	23252.4	-1613.35
	16.11	197571	187512	5417.91				16.11	64559.4	59792.7	37965	1031.51					16.11	110878	104306	3426.39				16.11	23839	23198	-1472.02
	16.12	200683	190364	5678				16.12	63897.2	58238.1	37977.2	1923.97					16.12	114108	107871	3091.02				16.12	23929.8	23147.3	-1330.54
	16.13	203296	192703	5951.79				16.13	63302.1	56844.1	37988.9	2722.78					16.13	117276	111661	2469.54				16.13	23914.7	23100	-1298.36
	16.14	205558	194435	6481.39				16.14	62816.5	55617.3	38000	3464.06					16.14	120663	115682	1835.58				16.14	23816.1	23056	-1352.92
	16.15	206617	195478	6497.8				16.15	62353.5	54553.6	38010.6	4064.71					16.15	124084	119924	1014.03				16.15	23795.4	23015	-1332.64
	16.16	206446	195765	6040.18				16.16	61970.3	53641.8	38020.7	4593.37					16.16	127592	124360	86.3701				16.16	23829.8	22976.8	-1260.01
	16.17	205787	195254	5891.59				16.17	61535.4	52866.9	38030.3	4933.37					16.17	131140	128950	-955.651				16.17	23972.7	22941.3	-1081.6
	16.18	203940	193929	5369.46				16.18	61206.6	52211.8	38039.4	5259.68					16.18	134524	133631	-2252.73				16.18	24016.6	22908.2	-1004.54
	16.19	200583	191803	4139.07				16.19	60854.6	51659.6	38048	5459.88					16.19	137780	138334	-3699.28				16.19	24057	22877.3	-933.323
	16.2	197078	188914	3522.45				16.2	60450.6	51194.4	38056	5521.01					16.2	140740	142978	-5383.37				16.2	24251.2	22848.5	-710.379
	16.21	192987	185325	3020.5				16.21	60269.4	50802.5	38063.6	5731.81					16.21	143794	147483	-6834.63				16.21	24152.8	22821.7	-781.948
	16.22	187652	181119	1891.76				16.22	59979.5	50472.2	38070.6	5772.18					16.22	146577	151776	-8344.61				16.22	23991.9	22796.6	-917.755
	16.23	181512	176390	481.05				16.23	59918	50194.5	38077.1	5988.38					16.23	148916	155789	-10019.2				16.23	24106.2	22773.2	-780.003
	16.24	175251	171240	-630.417				16.24	59989.4	49962.3	38083.1	6291.98					16.24	151068	159463	-11540.8				16.24	24129	22751.3	-735.277
	16.25	168845	165774	-1570.64				16.25	59987.8	49770.5	38088.6	6482.09					16.25	153351	162743	-12537.9				16.25	24091.6	22730.8	-752.259
	16.26	161731	160093	-3003.26				16.26	60030.5	49615.3	38093.6	6680.02					16.26	155242	165573	-13476.5				16.26	24173.3	22711.6	-651.341
	16.27	154362	154290	-4568.77				16.27	59899.8	49493.9	38098.1	6670.71					16.27	156162	167888	-14871.9				16.27	24243.6	22693.6	-563.005
	16.28	146938	148449	-6151.85				16.28	59820.9	49404.4	38102.1	6681.33					16.28	156789	169617	-15972.8				16.28	24181.4	22676.6	-608.225
	16.29	139808	142641	-7474.65				16.29	60044.8	49345.4	38105.5	6964.26					16.29	157248	170676	-16573.5				16.29	24159.2	22660.7	-614.514
	16.3	132843	136928	-8726.36				16.3	60294.8	49316.3	38108.5	7243.33					16.3	157279	170986	-16851.7				16.3	24240.3	22645.8	-518.531
	16.31	126270	131356	-9726.82				16.31	60515	49317.1	38111	7462.75					16.31	156730	170474	-16889				16.31	24332.3	22631.7	-412.419
	16.32	120454	125962	-10149.5				16.32	60915.4	49347.7	38112.9	7832.6					16.32	155540	169093	-16698.9				16.32	24345.6	22618.5	-385.888
	16.33	114734	120774	-10681.5				16.33	61350.7	49407.5	38114.4	8208.05					16.33	153759	166831	-16217.7				16.33	24336.7	22606	-382.284
	16.34	108866	115810	-11585.8				16.34	61434.5	49495.7	38115.3	8203.59					16.34	151698	163714	-15161.4				16.34	24307.1	22594.2	-400.159
	16.35	103428	111083	-12296.7				16.35	61552.3	49611.8	38115.8	8205.33					16.35	149139	159811	-13817.7				16.35	24301.5	22583.1	-394.637
	16.36	98599.6	106598	-12639.5				16.36	62010.3	49756.5	38115.7	8518.62					16.36	145569	155225	-12802.1				16.36	24405.2	22572.7	-280.431
	16.37	94444.9	102356	-12552.1				16.37	62553.4	49931.7	38115.1	8886.59					16.37	142119	150089	-11116.1				16.37	24434	22562.8	-241.796
	16.38	90523.8	98354.9	-12472.2				16.38	63118.6	50139.7	38114.1	9243.76					16.38	139138	144548	-8554.98				16.38	24371.8	22553.5	-294.708
	16.39	86553.1	94589	-12677.1				16.39	63560.2	50381.6	38112.6	9443.52					16.39	135515	138750	-6380.46				16.39	24377.2	22544.8	-280.601
	16.4	82953.9	91051.1	-12738.2				16.4	63794	50657	38110.5	9401.81					16.4	131565	132837	-4417.47				16.4	24444.5	22536.5	-205.028
	16.41	79976.2	87732.5	-12397.4				16.41	64246	50966.5	38108	9544.4					16.41	127640	126935	-2440.55				16.41	24436.4	22528.8	-205.39
	16.42	77494.8	84623.7	-11770				16.42	65284.3	51312.8	38105	10236.4					16.42	123333	121147	-959.782				16.42	24483.6	22521.5	-150.954
	16.43	74915.6	81714.3	-11439.8				16.43	65957.6	51702.2	38101.5	10520.3					16.43	118766	115557	63.3395				16.43	24517	22514.7	-110.795
	16.44	72452.3	78993.8	-11182.6				16.44	66400	52141.4	38097.4	10523.5					16.44	114673	110224	1303.06				16.44	24529.9	22508.4	-91.5158
	16.45	70261.7	76451.5	-10830.9				16.45	67023.8	52635.1	38093	10653.6					16.45	110856	105189	2521.24				16.45	24611.3	22502.4	-4.0851
	16.46	68109.9	74076.8	-10608.1				16.46	67473	53185.9	38088	10551.9					16.46	106942	100475	3322.03				16.46	24617.7	22496.9	7.76156
	16.47	66023	71859.7	-10477.8				16.47	67877.1	53796.9	38082.5	10345.1					16.47	102956	96091.6	3718.74				16.47	24556.9	22491.8	-47.9169
	16.48	64203.9	69789.3	-10226.5				16.48	68327.5	54474.3	38076.6	10118					16.48	99373	92040	4187.47				16.48	24601	22487	0.93871
	16.49	62729.9	67856.2	-9767.44				16.49	68929.7	55226.1	38070.2	9968.39					16.49	96191	88312.5	4732.93				16.49	24635.7	22482.7	39.9546
	16.5	61233.8	66051.2	-9458.5				16.5	69572.3	56057.8	38063.3	9779.36					16.5	92974.9	84897	4932.29				16.5	24643	22478.8	51.2176
	16.51	59577.6	64365.3	-9428.84				16.51	70118.1	56968.6	38055.9	9414.29					16.51	89885.9	81776.8	4963.54				16.51	24621.6	22475.2	33.4222
	16.52	58123.7	62792.7	-9310.16				16.52	70595.1	57953	38048	8906.92					16.52	86955.8	78933.8	4876.44				16.52	24652.3	22472	67.2917
	16.53	56998.9	61320.4	-8962.63				16.53	71066.3	59000.7	38039.7	8330.42					16.53	84180	76348.9	4685.54				16.53	24710.3	22469.2	128.098
	16.54	56032.6	59943.4	-8551.93				16.54	71553.5	60097	38030.9	7721.42					16.54	81690.1	74002.4	4542.15				16.54	24877.7	22466.7	298.023
	16.55	55109.2	58654.9	-8186.88				16.55	71928.4	61219.1	38021.6	6974.25					16.55	79540.8	71874.6	4520.58				16.55	24915.3	22464.6	337.648
	16.56	54133.5	57448	-7955.62				16.56	72183.3	62334.9	38011.9	6113.29					16.56	77427.1	69946.5	4335.01				16.56	24696.2	22462.9	120.23
	16.57	53221.2	56316.7	-7736.66				16.57	72555.8	63402.7	38001.6	5417.97					16.57	75213.1	68199.9	3867.59				16.57	24807.1	22461.6	232.538
	16.58	52546.9	55255.5	-7349.7				16.58	72811.6	64372.4	37991	4704					16.58	73322.3	66617.5	3559.15				16.58	24908.5	22460.6	334.838
	16.59	51785.3	54258.9	-7114.74				16.59	72670.4	65189.6	37979.8	3745.72					16.59	71833.6	65183	3504.98				16.59	24861.6	22460	288.576
	16.6	50694.9	53322.3	-7268.57				16.6	72754.7	65800.8	37968.2	3218.67					16.6	70557.7	63881.2	3530.92				16.6	24703.5	22459.8	130.626
	16.61	49753.6	52441.1	-7328.68				16.61	72942.8	66162.4	37956.1	3045.19					16.61	68986.2	62698.5	3142.11				16.61	24752.5	22460	179.492
	16.62	49092.8	51611.2	-7159.49				16.62	72930.4	66251.2	37943.6	2944					16.62	67654	61622.2	2886.15				16.62	25040.6	22460.6	466.935
	16.63	48692	50828.8	-6777.96				16.63	72832.5	66073.3	37930.6	3023.98					16.63	66543	60641.1	2756.25				16.63	25136.5	22461.7	561.846
	16.64	48226.3	50090.4	-6505.2				16.64	72685	65663.6	37917.2	3286.29					16.64	65162.8	59744.8	2272.34				16.64	25089.5	22463.1	513.334
	16.65	47678.2	49392.7	-6355.64				16.65	72244.4	65076	37903.3	3433.29					16.65	64018.2	58924.2	1948.32				16.65	24810.3	22465	232.258
	16.66	47119	48734.2	-6256.33				16.66	71714.1	64372.3	37889	3606.63					16.66	63266.3	58171.3	1949.45				16.66	24765.4	22467.3	185.072
	16.67	46421.5	48109.5	-6329.17				16.67	71275.6	63615.9	37874.2	3924.56					16.67	62386.8	57478.5	1762.67				16.67	24814.8	22470.1	231.711
	16.68	45842	47517.5	-6316.64				16.68	71172.4	62866.8	37859	4570.35					16.68	61501.7	56839.8	1516.34				16.68	24845.5	22473.4	259.158
	16.69	45406.3	46956	-6190.82				16.69	70984.6	62178.4	37843.3	5071.05					16.69	60822.4	56249.3	1427.54				16.69	24839.4	22477.1	249.253
	16.7	45031.8	46422.8	-6032.16				16.7	70421.8	61591	37827.2	5095.67					16.7	60090.9	55702.2	1243.13				16.7	24828.3	22481.4	233.804
	16.71	44815.4	45916.1	-5741.83				16.71	69724.2	61129.7	37810.6	4859.4					16.71	59256.5	55194.3	916.616				16.71	24939.3	22486.3	340.008
	16.72	44656.3	45434.2	-5419.07				16.72	69115.3	60805.9	37793.6	4574.2					16.72	58519.4	54721.7	652.147				16.72	25074.6	22491.7	469.849
	16.73	44407.4	44975.4	-5209.1				16.73	68445.4	60620	37776.2	4090.25					16.73	57858.9	54281	432.294				16.73	25166.4	22497.7	555.628
	16.74	43988.3	44538.2	-5190.95				16.74	67963.4	60564.4	37758.3	3663.87					16.74	57261.4	53869.5	246.242				16.74	25111.8	22504.4	494.382
	16.75	43416.1	44121.3	-5346.37				16.75	67703.4	60627	37740	3341.21					16.75	56707.7	53484.6	77.4938				16.75	25025.9	22511.7	401.187
	16.76	43092.7	43723.5	-5271.95				16.76	67172.3	60793.4	37721.3	2643.75					16.76	56178.1	53124	-91.4961				16.76	25091.8	22519.7	458.995
	16.77	42899.2	43343.7	-5085.59				16.77	66566.6	61048.4	37702.1	1783.06					16.77	56003.6	52785.7	72.2616				16.77	24956.3	22528.5	314.744
	16.78	42441.2	42980.7	-5180.62				16.78	66067	61377.3	37682.6	954.567					16.78	55777.1	52467.9	163.521				16.78	24844.2	22538.1	193.04
	16.79	42141.8	42633.7	-5133.04				16.79	65513.3	61765.6	37662.6	12.5133					16.79	55307.2	52169.2	-7.59035				16.79	24933.5	22548.5	271.912
	16.8	41891.6	42301.7	-5051.25				16.8	65067.6	62200.2	37642.2	-867.811					16.8	54805.6	51888	-227.991				16.8	24993.8	22559.8	320.949
	16.81	41673.9	41983.8	-4951.08				16.81	64629.9	62667.9	37621.3	-1773.14					16.81	54306.6	51623.1	-462.105				16.81	24991.3	22572.1	306.203
	16.82	41526.5	41679.3	-4793.99				16.82	64079.4	63155.5	37600.1	-2811.23					16.82	54161.3	51373.6	-357.877				16.82	24897.1	22585.4	198.673
	16.83	41248	41387.5	-4780.69				16.83	63445.2	63649.3	37578.4	-3939.32					16.83	53797.5	51138.2	-486.319				16.83	24916.3	22599.7	203.527
	16.84	41044.1	41107.7	-4704.8				16.84	63192.1	64134.5	37556.4	-4677.6					16.84	53506.3	50916.3	-555.557				16.84	24998.8	22615.3	270.516
	16.85	40799.9	40839.3	-4680.52				16.85	62647.6	64595	37533.9	-5682.56					16.85	53260.5	50706.8	-591.851				16.85	25042	22632	296.953
	16.86	40713.1	40581.7	-4509.66				16.86	61775.8	65013.6	37511	-6973.03					16.86	52674.1	50509.2	-980.701				16.86	25102.3	22650.1	339.162
	16.87	40485.3	40334.3	-4490.05				16.87	61265.1	65372.6	37487.7	-7842.66					16.87	52546.5	50322.7	-921.838				16.87	25139.8	22669.6	357.267
	16.88	40179.2	40096.7	-4558.61				16.88	60873.1	65654.1	37464	-8516.15					16.88	52567.1	50146.9	-725.406				16.88	25054.8	22690.5	251.263
	16.89	40146.5	39868.3	-4362.91				16.89	60700.4	65841.4	37440	-8876.09					16.89	52341.3	49981.1	-785.348				16.89	24922.6	22713.1	96.4702
	16.9	40034	39648.7	-4255.83				16.9	60400.7	65919.8	37415.5	-9254.18					16.9	52168.3	49825	-802.27				16.9	24920.9	22737.4	70.4676
	16.91	39795.6	39437.6	-4283.11				16.91	59735.3	65877.8	37390.6	-9877.65					16.91	51900.6	49678.1	-923.087				16.91	25035	22763.5	158.559
	16.92	39571.4	39234.4	-4304.11				16.92	59255.8	65708	37365.4	-10187.3					16.92	51732.5	49540	-953.174				16.92	25061.4	22791.5	156.904
	16.93	39428.9	39038.8	-4251.11				16.93	58918.4	65407.5	37339.7	-10224.2					16.93	51578	49410.6	-978.151				16.93	25025.5	22821.5	90.9075
	16.94	39368.6	38850.6	-4123.07				16.94	58379.4	64978.4	37313.7	-10334.2					16.94	51403.4	49289.5	-1031.64				16.94	24951.6	22853.8	-15.1809
	16.95	39284.1	38669.3	-4026.36				16.95	57860.1	64427.3	37287.3	-10302.4					16.95	51335.9	49176.4	-986.078				16.95	24920	22888.3	-81.2971
	16.96	39149.8	38494.7	-3986.04				16.96	57416.5	63764.9	37260.5	-10083.5					16.96	51201.8	49071.5	-1015.22				16.96	24944.2	22925.1	-93.9848
	16.97	38964.4	38326.4	-4003.07				16.97	56927.8	63005	37233.3	-9812.37					16.97	51002.6	48974.2	-1117.22				16.97	24970.1	22964.5	-107.481
	16.98	38693.7	38164.2	-4111.62				16.98	56353	62163.4	37205.8	-9545.54					16.98	50931.3	48884.7	-1098.95				16.98	24991.7	23006.5	-127.847
	16.99	38452.5	38007.9	-4196.48				16.99	55992.6	61257.5	37177.9	-9000.02					16.99	50846.9	48802.8	-1101.48				16.99	24964.4	23051.2	-199.813
	17	38321	37857.1	-4177.19				17	55746.6	60304.4	37149.6	-8293					17	50551.9	48728.5	-1322.22				17	25038.2	23098.6	-173.323
	17.01	38169.3	37711.7	-4183.49				17.01	55505	59320.8	37121	-7550.99					17.01	50193.2	48661.9	-1614.26				17.01	25045.7	23148.7	-216.034
	17.02	38113.4	37571.5	-4099.18				17.02	55257.6	58322	37092	-6799.51					17.02	50033.1	48602.9	-1715.39				17.02	24905.5	23201.6	-409.085
	17.03	37941.3	37436.2	-4136.02				17.03	54656.3	57321.4	37062.6	-6400.21					17.03	50010.3	48551.7	-1686.94				17.03	24845.4	23257.2	-524.837
	17.04	37824.7	37305.8	-4122.14				17.04	53968.3	56330.5	37032.9	-6097.37					17.04	50035.1	48508.2	-1618.68				17.04	24784.9	23315.5	-643.624
	17.05	37822.8	37179.9	-3998.22				17.05	53599.5	55358.6	37002.8	-5494.22					17.05	49958.4	48472.5	-1659.71				17.05	24854	23376.2	-635.221
	17.06	37627.4	37058.4	-4072.14				17.06	53321.7	54413.4	36972.4	-4826.81					17.06	49776	48444.7	-1814.26				17.06	25087.5	23439.2	-464.65
	17.07	37364.9	36941.2	-4217.48				17.07	52844.5	53500.1	36941.6	-4390.67					17.07	49761.7	48424.7	-1808.53				17.07	25087.2	23504.2	-530.006
	17.08	37170.4	36828.2	-4298.88				17.08	52162.3	52622.8	36910.5	-4195.67					17.08	49985.8	48412.5	-1572.31				17.08	24901.6	23570.9	-782.344
	17.09	37085.2	36719.2	-4275.04				17.09	51410.5	51784.2	36879	-4108.92					17.09	50026.2	48407.9	-1527.26				17.09	24977.5	23639.1	-774.628
	17.1	37125.3	36614	-4129.8				17.1	51046.7	50985.7	36847.2	-3674.16					17.1	49971.6	48410.7	-1584.72				17.1	25059.9	23708.4	-761.482
	17.11	37081.3	36512.6	-4072.44				17.11	50908.6	50227.9	36815.1	-3054.51					17.11	49827.4	48420.5	-1738.74				17.11	24932.8	23778.5	-958.723
	17.12	37018.8	36414.9	-4037.2				17.12	50483.7	49510.6	36782.6	-2762.11					17.12	49700	48436.7	-1882.25				17.12	24800.9	23849.3	-1161.37
	17.13	36932.4	36320.7	-4029.42				17.13	50167.5	48833	36749.8	-2400.67					17.13	49710.4	48458.6	-1893.83				17.13	24757.3	23920.4	-1276.12
	17.14	36860.6	36230	-4010.51				17.14	49687.9	48194.2	36716.7	-2241.4					17.14	49653.9	48485.3	-1977				17.14	24755	23991.7	-1349.8
	17.15	36843.9	36142.6	-3939.79				17.15	49277.6	47592.4	36683.2	-2050					17.15	49345.4	48515.8	-2315.99				17.15	24917	24063.3	-1259.27
	17.16	36709.1	36058.6	-3990.58				17.16	49013	47026.3	36649.4	-1748.41					17.16	49314.7	48549.2	-2380.03				17.16	25065.3	24135.1	-1182.76
	17.17	36511.2	35977.8	-4107.67				17.17	48686.4	46494	36615.3	-1542.74					17.17	49353.2	48585	-2377.37				17.17	24987	24207.1	-1333.16
	17.18	36526.3	35900.2	-4014.99				17.18	48122.2	45993.8	36580.9	-1606.77					17.18	49221.8	48621.9	-2545.72				17.18	24854.4	24279.4	-1537.95
	17.19	36449.3	35825.7	-4017.51				17.19	47586.6	45523.9	36546.2	-1672.4					17.19	49187.2	48660.2	-2618.61				17.19	24746	24351.9	-1718.85
	17.2	36391.4	35754.3	-4004.04				17.2	47180.6	45082.3	36511.1	-1636.81					17.2	49347	48700	-2498.59				17.2	24654.8	24424.5	-1882.64
	17.21	36319.1	35685.9	-4007.96				17.21	47004.6	44667.3	36475.8	-1397.81					17.21	49266.5	48741.5	-2620.62				17.21	24825.4	24496.8	-1784.51
	17.22	36265.2	35620.6	-3996.51				17.22	46683.3	44277.2	36440.1	-1328.98					17.22	49065.5	48785.8	-2865.88				17.22	24930.9	24568.5	-1750.68
	17.23	36185.9	35558.2	-4013.46				17.23	46267.9	43910.2	36404.2	-1377.36					17.23	49099.5	48833.8	-2879.89				17.23	24731.7	24638.7	-2020.03
	17.24	36138	35498.8	-4001.91				17.24	46133.1	43564.7	36367.9	-1166.73					17.24	49203.6	48886.5	-2828.51				17.24	24652.9	24706.5	-2166.62
	17.25	36223.8	35442.3	-3859.7				17.25	45521.9	43239.2	36331.3	-1452.48					17.25	49287.4	48944.7	-2802.9				17.25	24609.8	24770.6	-2273.84
	17.26	36129.1	35388.8	-3900.79				17.26	45066.5	42932.3	36294.5	-1600.98					17.26	49217	49009	-2937.61				17.26	24737	24829.5	-2205.52
	17.27	35990	35338.2	-3989.28				17.27	44662.5	42642.6	36257.3	-1715.26					17.27	48847.3	49079.3	-3377.59				17.27	24801.4	24881.7	-2193.33
	17.28	35942.7	35290.4	-3988.9				17.28	44116.2	42368.7	36219.9	-1987.73					17.28	48768.5	49154.8	-3531.9				17.28	24664.3	24925.5	-2374.26
	17.29	35873.8	35245.6	-4012.88				17.29	43896.9	42109.6	36182.2	-1947.87					17.29	48856.9	49233.9	-3522.58				17.29	24626.9	24959.4	-2445.47
	17.3	35825.9	35203.7	-4018.9				17.3	43607.7	41864	36144.2	-1991.46					17.3	48676.2	49314	-3783.36				17.3	24567.7	24981.8	-2527.13
	17.31	35893.5	35164.5	-3912.13				17.31	43315.2	41630.9	36105.9	-2050.89					17.31	48450.1	49391.5	-4087.01				17.31	24427.1	24991.8	-2677.69
	17.32	35824.8	35128.3	-3944.64				17.32	43028.4	41409.4	36067.4	-2116.11					17.32	48445.9	49462.1	-4161.75				17.32	24406.4	24988.5	-2695.16
	17.33	35471.3	35094.8	-4264.58				17.33	42580.3	41198.5	36028.6	-2353.41					17.33	48536.2	49520.9	-4130.28				17.33	24541	24971.7	-2543.68
	17.34	35423.3	35064	-4281.8				17.34	42084.6	40997.5	35989.5	-2648.03					17.34	48530.5	49562.5	-4177.56				17.34	24561.2	24941.5	-2493.32
	17.35	35440.8	35035.9	-4236.21				17.35	41811.9	40805.5	35950.1	-2728.76					17.35	48391.5	49581.8	-4335.98				17.35	24470.6	24898.7	-2541.08
	17.36	35401.5	35010.4	-4250.04				17.36	41593.9	40622	35910.5	-2763.24					17.36	48453.2	49575.2	-4267.58				17.36	24343.4	24844.2	-2613.88
	17.37	35369.3	34987.4	-4259.29				17.37	41273.1	40446.2	35870.6	-2908.2					17.37	48456.2	49539.8	-4229.15				17.37	24269.3	24779.6	-2623.29
	17.38	35306.8	34966.8	-4301.04				17.38	40925.7	40277.5	35830.5	-3087					17.38	48205.2	49474.4	-4414.74				17.38	24389.1	24706.3	-2430.22
	17.39	35226.3	34948.3	-4363.12				17.39	40702.6	40115.5	35790.1	-3148.06					17.39	48178.6	49379.5	-4346.42				17.39	24387.2	24626.1	-2351.96
	17.4	35218.9	34931.9	-4354.07				17.4	40588.2	39959.6	35749.5	-3106.62					17.4	48164.1	49257.1	-4238.58				17.4	24341.7	24541	-2312.29
	17.41	35200.9	34917.3	-4357.55				17.41	40319.7	39809.5	35708.6	-3224.9					17.41	48088.4	49110.5	-4167.73				17.41	24298.9	24452.4	-2266.53
	17.42	35157.1	34904.4	-4388.42				17.42	39882.7	39664.6	35667.5	-3517.11					17.42	48228.2	48944	-3861.39				17.42	24307.6	24362.1	-2167.52
	17.43	35160.4	34893.1	-4373.77				17.43	39648.1	39524.7	35626.1	-3611.72					17.43	48213.6	48762.1	-3694.16				17.43	24241.6	24271.5	-2142.87
	17.44	35024.3	34883	-4499.85				17.44	39256.1	39389.3	35584.5	-3868.37					17.44	48192.2	48569.9	-3523.33				17.44	24328.2	24181.7	-1966.55
	17.45	35026.8	34874.2	-4488.47				17.45	39029.3	39258.2	35542.6	-3964.13					17.45	48131.2	48371.8	-3386.19				17.45	24348.2	24093.8	-1858.58
	17.46	34966.4	34866.4	-4541.19				17.46	38943	39131.2	35500.6	-3923.31					17.46	47860.5	48172	-3457.1				17.46	24335.5	24008.6	-1786.09
	17.47	34845.4	34859.6	-4655.35				17.47	38683.8	39007.9	35458.3	-4059.29					17.47	47945.3	47974	-3174.25				17.47	24369.6	23926.7	-1670.13
	17.48	34926.2	34853.7	-4568.61				17.48	38404.5	38888.1	35415.7	-4218.79					17.48	47883.1	47780.4	-3042.98				17.48	24276.5	23848.5	-1685.02
	17.49	34958	34848.7	-4531.82				17.49	38047.3	38771.6	35373	-4459.51					17.49	47725.7	47593.6	-3013.47				17.49	24281.2	23774.4	-1606.3
	17.5	34996.1	34844.3	-4489.42				17.5	37660.1	38658.3	35330	-4733.36					17.5	47640.1	47414.9	-2920.41				17.5	24257.7	23704.6	-1559.94
	17.51	34932.2	34840.7	-4549.6				17.51	37555	38547.9	35286.8	-4727.98					17.51	47641.2	47245.5	-2749.84				17.51	24129.6	23639	-1622.43
	17.52	34862	34837.5	-4616.66				17.52	37434.7	38440.2	35243.4	-4740.66					17.52	47672.2	47085.5	-2558.95				17.52	24068.7	23577.8	-1622.08
	17.53	34698.9	34834.7	-4776.9				17.53	37233.1	38335.1	35199.8	-4837.23					17.53	47582	46935.4	-2498.94				17.53	24121.6	23520.8	-1512.17
	17.54	34647	34831.9	-4826.1				17.54	37102.3	38232.6	35156	-4865.42					17.54	47302.9	46795	-2637.69				17.54	23997.3	23468	-1583.72
	17.55	34619.2	34828.8	-4850.71				17.55	36912.7	38132.4	35112	-4954.79					17.55	47204.4	46664.1	-2605.22				17.55	23944.5	23419.2	-1587.7
	17.56	34594.7	34824.9	-4871.29				17.56	36705.3	38034.4	35067.8	-5064.26					17.56	47435.1	46542.3	-2252.77				17.56	23994.6	23374.2	-1492.63
	17.57	34492.2	34819.6	-4968.56				17.57	36503.2	37938.6	35023.3	-5170.56					17.57	47348.9	46429.1	-2225.81				17.57	23924.7	23333	-1521.33
	17.58	34325.6	34812.3	-5127.84				17.58	36287.3	37844.8	34978.7	-5292.66					17.58	46818.6	46324.2	-2651.16				17.58	23992.8	23295.3	-1415.51
	17.59	34194.5	34802.2	-5248.86				17.59	36194.2	37753	34933.9	-5293.89					17.59	46664	46226.8	-2708.43				17.59	24014.9	23261	-1359.11
	17.6	34234.4	34788.7	-5195.4				17.6	36091.9	37663	34888.9	-5306.21					17.6	46900.7	46136.5	-2381.46				17.6	23935.6	23229.8	-1407.23
	17.61	34270.9	34771	-5141.23				17.61	35958.3	37574.8	34843.7	-5351.72					17.61	46962.1	46052.8	-2236.28				17.61	23935.6	23201.6	-1378.99
	17.62	34302.1	34748.5	-5087.49				17.62	35749	37488.4	34798.4	-5474.59					17.62	46781.6	45975	-2339.02				17.62	23958.7	23176.2	-1330.55
	17.63	34279.8	34720.7	-5082.07				17.63	35462.5	37403.7	34752.8	-5676.34					17.63	46761.8	45902.8	-2286.56				17.63	23930.2	23153.5	-1336.34
	17.64	34166	34687.3	-5162.46				17.64	35402.8	37320.6	34707.1	-5652.87					17.64	46810.1	45835.5	-2171.04				17.64	23951.7	23133.2	-1294.53
	17.65	34069.4	34648.2	-5219.87				17.65	35293.1	37239	34661.2	-5681.07					17.65	46508.8	45772.8	-2409.66				17.65	23816	23115.3	-1412.28
	17.66	33876.8	34603.3	-5367.64				17.66	34998.7	37159	34615.2	-5895.44					17.66	46450.4	45714.2	-2409.41				17.66	23904.2	23099.6	-1308.35
	17.67	33916.6	34552.9	-5277.37				17.67	34981	37080.5	34568.9	-5834.61					17.67	46671.9	45659.4	-2133.09				17.67	23946.7	23085.9	-1252.29
	17.68	34072.6	34497.4	-5065.94				17.68	34982.7	37003.4	34522.6	-5755.85					17.68	46637.8	45608	-2115.71				17.68	23914.5	23074.2	-1272.76
	17.69	34000.5	34437.5	-5078.13				17.69	35092.6	36927.7	34476	-5570.25					17.69	46464.7	45559.6	-2240.41				17.69	23962.8	23064.3	-1214.51
	17.7	33784.6	34373.8	-5230.29				17.7	34903.6	36853.5	34429.3	-5685.06					17.7	46349.3	45513.9	-2310.21				17.7	24004	23056.1	-1165.11
	17.71	33675.5	34307	-5272.58				17.71	34493.2	36780.6	34382.4	-6022.58					17.71	46276.1	45470.7	-2340.25				17.71	23965	23049.6	-1197.64
	17.72	33674.4	34237.9	-5204.59				17.72	34345.4	36709.1	34335.4	-6098.87					17.72	45946.7	45429.8	-2628.72				17.72	23905.1	23044.5	-1252.44
	17.73	33654	34167.3	-5154.41				17.73	34259.8	36639	34288.3	-6114.29					17.73	45881.9	45391	-2654.62				17.73	23897.9	23041	-1256.08
	17.74	33484.6	34096	-5252.51				17.74	34411.8	36570.1	34241	-5893.45					17.74	45882.5	45353.9	-2617.06				17.74	23787.7	23038.8	-1364.12
	17.75	33505.2	34024.5	-5160.43				17.75	34429.6	36502.6	34193.5	-5808.12					17.75	46012.5	45318.6	-2451.65				17.75	23909	23038	-1242
	17.76	33477.3	33953.5	-5117.3				17.76	34337.9	36436.4	34145.9	-5833.64					17.76	46081.7	45284.8	-2348.68				17.76	23899.7	23038.4	-1251.71
	17.77	33518.3	33883.4	-5006.14				17.77	33993.9	36371.5	34098.2	-6112.73					17.77	46120.8	45252.4	-2277.14				17.77	23829.9	23040	-1323.15
	17.78	33451.8	33814.6	-5003.96				17.78	33912.7	36307.8	34050.4	-6130.32					17.78	46027.5	45221.2	-2339.25				17.78	23829.4	23042.9	-1326.51
	17.79	33277.3	33747.5	-5111.31				17.79	33889.7	36245.5	34002.4	-6090.95					17.79	45616.2	45191.2	-2720.65				17.79	23870.9	23046.9	-1289.01
	17.8	33373.1	33682.3	-4950.32				17.8	33766.7	36184.4	33954.3	-6152.83					17.8	45771	45162.3	-2536.87				17.8	23884.8	23052	-1280.16
	17.81	33573.9	33619.2	-4686.4				17.81	33777	36124.6	33906	-6082.73					17.81	45974.1	45134.4	-2305.93				17.81	23823.3	23058.2	-1347.96
	17.82	33464	33558.3	-4735.38				17.82	33778.4	36066.1	33857.7	-6022.83					17.82	45786.4	45107.4	-2466.58				17.82	23797.4	23065.5	-1381.15
	17.83	33208	33499.6	-4932.66				17.83	33545.9	36008.8	33809.2	-6198.13					17.83	45479.7	45081.3	-2747.19				17.83	23802	23074	-1384.98
	17.84	33076.9	33443.1	-5007.34				17.84	33397.7	35952.9	33760.6	-6290.35					17.84	45317.2	45056	-2884.4				17.84	23750.2	23083.5	-1446.28
	17.85	32992.6	33388.9	-5037.41				17.85	33419.3	35898.2	33711.9	-6214.1					17.85	45269.2	45031.5	-2907.82				17.85	23720.9	23094.1	-1486.19
	17.86	32940.5	33336.9	-5037.49				17.86	33583.5	35845	33663.1	-5996.57					17.86	45263.7	45007.6	-2889.52				17.86	23648.1	23105.8	-1570.73
	17.87	33016.6	33287.1	-4911.61				17.87	33454.6	35793.1	33614.2	-6073.66					17.87	45370.9	44984.4	-2759.06				17.87	23625.4	23118.7	-1606.34
	17.88	33218.4	33239.3	-4662.02				17.88	33375.1	35742.7	33565.2	-6102.71					17.88	45460.6	44961.9	-2646.88				17.88	23579.8	23132.7	-1665.93
	17.89	32979.3	33193.5	-4855.37				17.89	33467.3	35693.9	33516.1	-5961.72					17.89	45588.3	44939.9	-2497.14				17.89	23725.3	23147.9	-1535.57
	17.9	32685	33149.7	-5105.85				17.9	33735.6	35646.9	33466.9	-5646.44					17.9	45458.2	44918.5	-2605.86				17.9	23866.5	23164.3	-1410.77
	17.91	32761	33107.7	-4987.88				17.91	33651.9	35601.7	33417.6	-5684.99					17.91	45342.9	44897.6	-2700.21				17.91	23764.4	23181.9	-1530.49
	17.92	32779.8	33067.5	-4928.84				17.92	33353.5	35558.7	33368.2	-5940.37					17.92	45446.9	44877.2	-2575.88				17.92	23559.1	23200.8	-1754.73
	17.93	32583.1	33028.9	-5086.91				17.93	33450.4	35518.1	33318.7	-5802.85					17.93	45472.3	44857.2	-2530.54				17.93	23731.2	23221	-1602.85
	17.94	32530.1	32991.9	-5102.89				17.94	33561.2	35480.3	33269.1	-5654.29					17.94	45320.1	44837.8	-2663.27				17.94	23856.8	23242.6	-1498.84
	17.95	32674.6	32956.3	-4922.89				17.95	33605.1	35445.6	33219.5	-5575.64					17.95	45293.3	44818.8	-2671.08				17.95	24026.8	23265.6	-1351.77
	17.96	32568.6	32922.2	-4994.73				17.96	33608.5	35414.5	33169.8	-5541.17					17.96	45293	44800.2	-2652.74				17.96	23904.9	23290	-1498.13
	17.97	32411.7	32889.4	-5118.83				17.97	33741.4	35387.5	33120	-5381.26					17.97	45202.3	44781.9	-2725.25				17.97	23757.9	23316	-1671.11
	17.98	32436.5	32857.8	-5062.43				17.98	33905.1	35365.2	33070.1	-5195.33					17.98	45156.4	44764.1	-2753.28				17.98	23868.7	23343.4	-1587.78
	17.99	32341	32827.4	-5127.55				17.99	33856.6	35348.2	33020.2	-5226.76					17.99	45164.1	44746.8	-2728.23				17.99	23894.9	23372.5	-1590.58
	18	32402.9	32798.1	-5036.26				18	33836.7	35337.2	32970.2	-5235.67					18	45160.6	44729.6	-2714.62				18	23875.5	23403.2	-1640.74
	18.01	32589.9	32769.8	-4820.99				18.01	34160.1	35332.7	32920.1	-4907.83					18.01	45061.7	44712.8	-2796.77				18.01	23771.4	23435.5	-1777.15
	18.02	32446.2	32742.5	-4937.44				18.02	34405.7	35335.4	32870	-4664.94					18.02	44995	44696.4	-2846.94				18.02	23733.8	23469.5	-1848.7
	18.03	32333.7	32716.1	-5023.49				18.03	34452.9	35345.8	32819.8	-4628.06					18.03	44767.3	44680.2	-3058.51				18.03	23781.1	23505.2	-1837.08
	18.04	32284.1	32690.6	-5047.59				18.04	34655.7	35364.2	32769.5	-4443.67					18.04	44788.5	44664.4	-3021.45				18.04	23935.1	23542.4	-1720.34
	18.05	32271.9	32665.9	-5035.11				18.05	34775.7	35391.3	32719.2	-4350.76					18.05	44729	44648.8	-3065.4				18.05	23880.2	23581.3	-1814.16
	18.06	32112.2	32641.9	-5170.8				18.06	34937.7	35428.1	32668.9	-4225.51					18.06	45038.6	44633.6	-2740.59				18.06	23662.4	23621.7	-2072.31
	18.07	32038.4	32618.7	-5221.42				18.07	34891.2	35475.8	32618.5	-4319.77					18.07	44947.9	44618.6	-2816.33				18.07	23776.6	23663.4	-1999.76
	18.08	32031.9	32596.1	-5205.36				18.08	34969.9	35536	32568.1	-4301.29					18.08	44723	44603.9	-3026.56				18.08	23843.6	23706.2	-1975.68
	18.09	32106.1	32574.2	-5109.21				18.09	35324.4	35609.9	32517.6	-4020.66					18.09	44799.2	44589.5	-2935.87				18.09	23658.1	23750	-2204.94
	18.1	32199.9	32552.9	-4994.13				18.1	35576.4	35698.2	32467.1	-3856.95					18.1	44800.4	44575.3	-2920.52				18.1	23756.7	23794.4	-2150.68
	18.11	32033.7	32532.2	-5139.56				18.11	35822	35801.5	32416.5	-3714.59					18.11	44670.7	44561.4	-3036.29				18.11	23719.3	23839	-2232.68
	18.12	32120.5	32512	-5032.57				18.12	36033.3	35920.6	32365.9	-3622.51					18.12	44794.8	44547.8	-2898.56				18.12	23746.8	23883.3	-2249.61
	18.13	32093.4	32492.3	-5040.11				18.13	36256.4	36058.1	32315.3	-3536.85					18.13	44695	44534.4	-2984.96				18.13	23473	23926.9	-2566.88
	18.14	31921.3	32473.2	-5192.98				18.14	36496.1	36217.5	32264.7	-3456.6					18.14	44743	44521.3	-2923.91				18.14	23403.5	23969.1	-2678.6
	18.15	31937.8	32454.5	-5157.87				18.15	37026.6	36403	32214	-3111.56					18.15	44701	44508.4	-2952.94				18.15	23707.8	24009.3	-2414.54
	18.16	31844	32436.3	-5233.42				18.16	37490.4	36617.8	32163.3	-2862.61					18.16	44695	44495.8	-2946.32				18.16	23767.1	24046.8	-2392.71
	18.17	31805	32418.5	-5254.63				18.17	37707	36864.4	32112.6	-2892.49					18.17	44626.7	44483.4	-3002.32				18.17	23577.1	24081	-2616.98
	18.18	31973.9	32401.2	-5068.42				18.18	37964.1	37144.8	32061.9	-2915.86					18.18	44485.5	44471.3	-3131.43				18.18	23607.5	24111.4	-2616.93
	18.19	31968.3	32384.3	-5057.07				18.19	38461.6	37462.4	32011.2	-2735.99					18.19	44601.2	44459.4	-3003.78				18.19	23673.7	24137.3	-2576.7
	18.2	31948	32367.7	-5060.85				18.2	38930.4	37822.1	31960.4	-2626.91					18.2	44522	44447.8	-3071.39				18.2	23709.5	24158.6	-2562.11
	18.21	32017.3	32351.6	-4975.35				18.21	39074.1	38228.6	31909.7	-2889.69					18.21	44359.8	44436.4	-3222.26				18.21	23737.8	24174.8	-2550.06
	18.22	31975.4	32335.8	-5001.54				18.22	39189.8	38684.1	31858.9	-3229.44					18.22	44505.9	44425.3	-3065.01				18.22	23859.7	24186	-2439.26
	18.23	31832.5	32320.4	-5129.07				18.23	39604.9	39187.2	31808.2	-3317.46					18.23	44427.8	44414.5	-3132.31				18.23	23847	24192.2	-2458.19
	18.24	31588.6	32305.4	-5357.89				18.24	39979.1	39734.8	31757.4	-3490.87					18.24	44366.2	44403.9	-3183.29				18.24	23769	24193.6	-2537.63
	18.25	31561.7	32290.7	-5370.15				18.25	40353.7	40323.2	31706.6	-3704.64					18.25	44313.3	44393.6	-3225.91				18.25	23816.5	24190.8	-2487.26
	18.26	31628.3	32276.4	-5289.2				18.26	40614.1	40947.4	31655.9	-4068.5					18.26	44392.1	44383.6	-3137.09				18.26	23775.2	24184	-2521.81
	18.27	31712.8	32262.5	-5190.74				18.27	40874.8	41597.2	31605.2	-4457.62					18.27	44214.8	44374	-3304.84				18.27	23798.5	24174	-2488.55
	18.28	31665	32248.9	-5224.95				18.28	41093.6	42254.7	31554.4	-4896.3					18.28	44296.1	44364.7	-3214.17				18.28	23715.4	24161.3	-2558.91
	18.29	31613.6	32235.6	-5263.13				18.29	41346.5	42896.1	31503.7	-5284.72					18.29	44198.4	44355.6	-3302.82				18.29	23800.6	24146.6	-2458.99
	18.3	31683.2	32222.8	-5180.73				18.3	41696.2	43496.2	31453	-5535.11					18.3	44282.5	44346.9	-3210.03				18.3	23847.3	24130.4	-2396.18
	18.31	31413.5	32210.2	-5437.87				18.31	42182.8	44032	31402.3	-5584.27					18.31	44234.8	44338.6	-3249.43				18.31	23792.9	24113.4	-2433.52
	18.32	31361.7	32198.1	-5477.57				18.32	42464.4	44483.4	31351.7	-5754.06					18.32	44257	44330.7	-3219.31				18.32	23704.4	24096	-2504.63
	18.33	31425.3	32186.3	-5402.1				18.33	42788.9	44835	31301	-5781.28					18.33	44315	44323.2	-3153.8				18.33	23865.4	24078.8	-2326.41
	18.34	31502.5	32174.9	-5313.53				18.34	43057.7	45080.9	31250.4	-5758.31					18.34	44035.6	44316.2	-3426.11				18.34	23827.9	24062	-2347.09
	18.35	31621.4	32163.9	-5183.56				18.35	43198.7	45228.2	31199.8	-5764.7					18.35	43895	44309.6	-3560.13				18.35	23785.2	24046	-2373.76
	18.36	31650.4	32153.2	-5143.92				18.36	43270.6	45299.1	31149.3	-5763.69					18.36	43931.3	44303.5	-3517.76				18.36	23731.9	24031	-2412.1
	18.37	31451	32142.9	-5333.05				18.37	43523.4	45326.2	31098.8	-5538					18.37	44077.3	44298	-3366.3				18.37	23696	24017.3	-2434.23
	18.38	31405.5	32133	-5368.62				18.38	43542.7	45347.5	31048.3	-5539.98					18.38	43976.3	44293.1	-3462.32				18.38	23739.3	24004.9	-2378.62
	18.39	31472	32123.5	-5292.64				18.39	43805.2	45399.3	30997.8	-5329.32					18.39	43955.1	44288.8	-3479.26				18.39	23713.2	23993.9	-2393.8
	18.4	31396.7	32114.4	-5358.86				18.4	44181.3	45510.9	30947.4	-5064.8					18.4	43934.3	44285.2	-3496.44				18.4	23641.7	23984.5	-2455.84
	18.41	31353.4	32105.7	-5393.4				18.41	44266.7	45701.4	30897.1	-5169.8					18.41	43943.5	44282.4	-3484.43				18.41	23693.2	23976.6	-2396.44
	18.42	31506.2	32097.4	-5232.34				18.42	44282.8	45980.6	30846.8	-5432.96					18.42	43782.1	44280.3	-3643.87				18.42	23878.2	23970.2	-2205.03
	18.43	31427.4	32089.5	-5303.15				18.43	44226.4	46349.8	30796.5	-5858.5					18.43	43886.1	44279.2	-3538.71				18.43	23895.4	23965.3	-2182.92
	18.44	31368.5	32081.9	-5354.47				18.44	44213.7	46798.1	30746.3	-6319.56					18.44	44024.2	44279	-3400.41				18.44	23718.7	23961.9	-2356.14
	18.45	31379.2	32074.7	-5336.61				18.45	44079.6	47298.2	30696.2	-6953.69					18.45	43917.9	44279.8	-3507.54				18.45	23829.8	23959.8	-2243.11
	18.46	31384.9	32067.8	-5324.03				18.46	43878.4	47804	30646.1	-7660.74					18.46	43829.5	44281.8	-3597.9				18.46	23912.6	23959.2	-2159.59
	18.47	31211.7	32061.3	-5490.75				18.47	43854.8	48258	30596	-8138.29					18.47	43756.9	44285	-3673.66				18.47	23904.6	23959.9	-2168.33
	18.48	31165.2	32055	-5530.88				18.48	43789.9	48597.2	30546	-8542.49					18.48	43696	44289.4	-3739.04				18.48	23648.9	23961.8	-2425.94
	18.49	31211.5	32048.9	-5478.46				18.49	43788.8	48758.4	30496.1	-8704.75					18.49	43757.4	44295.2	-3683.38				18.49	23694.8	23964.9	-2383.21
	18.5	31315	32042.9	-5369.05				18.5	43497.2	48683.4	30446.3	-8921.33					18.5	43890.2	44302.5	-3557.94				18.5	23840.9	23969.2	-2241.32
	18.51	31296.1	32037.1	-5382.09				18.51	43286.4	48331.4	30396.5	-8780.12					18.51	43593.9	44311.3	-3863.02				18.51	24004.1	23974.6	-2083.52
	18.52	31173.4	32031.2	-5498.91				18.52	43256.6	47692	30346.7	-8170.58					18.52	43713.5	44321.8	-3753.87				18.52	23700.4	23980.9	-2393.53
	18.53	31263.5	32025.1	-5402.68				18.53	42755.7	46788.3	30297.1	-7767.73					18.53	43635.9	44334	-3843.72				18.53	23682.5	23988.2	-2418.77
	18.54	31362.1	32018.7	-5297.75				18.54	42023.3	45667.4	30247.5	-7379.24					18.54	43577.7	44347.9	-3915.8				18.54	23894.8	23996.5	-2214.7
	18.55	31151.9	32012	-5501.23				18.55	41735.6	44386.8	30198	-6386.33					18.55	43552.4	44363.6	-3956.81				18.55	23862	24005.6	-2256.61
	18.56	31071	32004.7	-5574.79				18.56	41338.5	43005.8	30148.6	-5402.48					18.56	43519.2	44381.1	-4007.45				18.56	23907.3	24015.5	-2221.16
	18.57	31005.2	31996.8	-5632.71				18.57	41050.1	41584.1	30099.3	-4269.11					18.57	43529.7	44400.2	-4016.12				18.57	23933.4	24026.1	-2205.79
	18.58	31063.3	31988.2	-5566.03				18.58	40375.1	40179.3	30050	-3539.31					18.58	43476	44421	-4090.57				18.58	23796.2	24037.5	-2354.36
	18.59	31251.9	31978.7	-5367.97				18.59	39853.2	38842.1	30000.9	-2723.99					18.59	43587.3	44443.2	-4001.46				18.59	23897.3	24049.5	-2265.3
	18.6	31432.4	31968.4	-5177.11				18.6	39369.6	37611.3	29951.8	-1976.89					18.6	43573.9	44466.6	-4038.25				18.6	24050.6	24062.2	-2124.62
	18.61	31328	31957.1	-5270.14				18.61	38822.5	36510.3	29902.8	-1422.9					18.61	43422	44491	-4214.55				18.61	24011.4	24075.5	-2177.09
	18.62	31077.4	31944.8	-5508.5				18.62	38172.3	35548.7	29853.9	-1111.56					18.62	43231.9	44516.1	-4429.85				18.62	23925.4	24089.4	-2276.96
	18.63	31086.4	31931.6	-5486.32				18.63	37601.3	34725.5	29805.1	-859.314					18.63	43341.9	44541.8	-4345.54				18.63	23833	24103.7	-2383.7
	18.64	31172.8	31917.5	-5385.81				18.64	37186.5	34031.4	29756.4	-580.097					18.64	43498.2	44567.8	-4215.23				18.64	23793.3	24118.6	-2438.34
	18.65	30809.7	31902.7	-5734.07				18.65	36728.1	33453.3	29707.8	-460.419					18.65	43389.8	44594	-4349.78				18.65	23876.7	24134	-2370.31
	18.66	30666.3	31887	-5861.82				18.66	36012.5	32975.7	29659.3	-698.362					18.66	43270.2	44620.4	-4495.76				18.66	23926.3	24149.8	-2336.45
	18.67	30753.4	31870.8	-5758.53				18.67	35420.4	32582.3	29610.9	-897.015					18.67	43325.8	44647	-4466.76				18.67	23927.1	24166	-2351.89
	18.68	30955.9	31854.1	-5539.32				18.68	34933.1	32257.8	29562.6	-1059.94					18.68	43409.5	44673.9	-4410.03				18.68	24078.7	24182.6	-2217
	18.69	30997.5	31837	-5480.63				18.69	34433.7	31988.6	29514.4	-1290.11					18.69	43424.9	44701.3	-4422.05				18.69	24188.1	24199.7	-2124.61
	18.7	30733.9	31819.6	-5726.78				18.7	34282.2	31762.7	29466.3	-1215.69					18.7	43394.5	44729.3	-4480.41				18.7	24086.6	24217.1	-2243.45
	18.71	30737.7	31802	-5705.46				18.71	34008.3	31570.3	29418.3	-1297.21					18.71	43472.5	44758	-4431.07				18.71	24088.5	24234.8	-2259.31
	18.72	30921.2	31784.4	-5504.35				18.72	33482.1	31403.6	29370.4	-1656.63					18.72	43378.6	44787.3	-4554.34				18.72	23998.6	24252.9	-2367.33
	18.73	30922.4	31766.8	-5485.59				18.73	33039.7	31256.5	29322.7	-1951.87					18.73	43510.3	44817	-4452.24				18.73	24107.2	24271.3	-2277.1
	18.74	30771.6	31749.4	-5618.91				18.74	32430.2	31124.3	29275	-2429.28					18.74	43557.9	44846.6	-4434.28				18.74	24024.9	24290	-2378.12
	18.75	30699.3	31732	-5673.82				18.75	31990.2	31004.1	29227.5	-2748.97					18.75	43338.8	44875.3	-4682.07				18.75	23871.7	24309	-2550.39
	18.76	30851.2	31714.9	-5504.83				18.76	31743.9	30892.7	29180.1	-2883.94					18.76	43390.9	44902.3	-4657.03				18.76	24023.3	24328.3	-2418.03
	18.77	30869.3	31698	-5469.74				18.77	31626.2	30788.6	29132.9	-2897.56					18.77	43334.6	44926.3	-4737.27				18.77	23878.7	24347.9	-2582.19
	18.78	30735.3	31681.3	-5587.1				18.78	31224.5	30690.6	29085.7	-3201.2					18.78	43336.6	44945.9	-4754.91				18.78	23911	24367.7	-2569.73
	18.79	30630.2	31664.9	-5675.8				18.79	30872.3	30597.6	29038.7	-3460.38					18.79	43183.7	44959.7	-4921.58				18.79	24108.2	24387.8	-2392.63
	18.8	30642.2	31648.8	-5647.74				18.8	30545.7	30508.8	28991.8	-3698.25					18.8	43108.2	44966.4	-5003.8				18.8	24225.5	24408.2	-2295.77
	18.81	30733	31633	-5541.21				18.81	30437.2	30423.8	28945	-3721.78					18.81	43218	44964.9	-4892.41				18.81	24341.9	24428.8	-2199.89
	18.82	30633.1	31617.5	-5625.52				18.82	30346.8	30342.1	28898.4	-3730.45					18.82	43252.5	44954.3	-4847.39				18.82	24392.6	24449.6	-2170.09
	18.83	30596.8	31602.3	-5646.63				18.83	30172	30263.4	28851.9	-3826.57					18.83	43252	44934.5	-4828.14				18.83	24336.5	24470.7	-2247.25
	18.84	30771.3	31587.4	-5457.15				18.84	29735.4	30187.2	28805.5	-4186.99					18.84	43252.9	44905.5	-4798.15				18.84	24179.1	24492	-2425.94
	18.85	30700.8	31572.7	-5513.01				18.85	29408.9	30113.4	28759.3	-4439.63					18.85	43268.1	44867.8	-4745.25				18.85	24091	24513.5	-2535.49
	18.86	30566.9	31558.3	-5632.52				18.86	29296.7	30041.6	28713.2	-4480.1					18.86	43394.4	44822.3	-4573.39				18.86	24128.8	24535.2	-2519.48
	18.87	30604.4	31544.1	-5580.8				18.87	29148.4	29971.8	28667.2	-4558.52					18.87	43186	44770.2	-4729.73				18.87	24204.5	24557.2	-2465.67
	18.88	30768.3	31530.2	-5403.02				18.88	28859.8	29903.8	28621.4	-4779.08					18.88	43023.6	44712.8	-4834.77				18.88	24108	24579.3	-2584.31
	18.89	30699.2	31516.5	-5458.46				18.89	28743.6	29837.3	28575.7	-4828.93					18.89	43057.3	44651.6	-4739.91				18.89	24123.3	24601.7	-2591.43
	18.9	30644.4	31503	-5499.77				18.9	28711	29772.4	28530.2	-4796.55					18.9	43162.1	44587.9	-4571.39				18.9	24133.5	24624.2	-2603.74
	18.91	30506.6	31489.7	-5624.21				18.91	28729.4	29708.8	28484.8	-4714.58					18.91	43153.8	44523	-4514.75				18.91	24135.5	24647	-2624.52
	18.92	30553.4	31476.6	-5564.35				18.92	28565.3	29646.5	28439.6	-4816.36					18.92	43317.1	44458.1	-4286.59				18.92	24270.7	24669.9	-2512.26
	18.93	30685.2	31463.7	-5419.58				18.93	28403.5	29585.4	28394.5	-4917.09					18.93	43367.1	44394	-4172.5				18.93	24411.3	24693	-2394.78
	18.94	30590.2	31451	-5501.92				18.94	28368.2	29525.4	28349.6	-4892.33					18.94	43345.7	44331.9	-4131.84				18.94	24320.2	24716.3	-2509.13
	18.95	30376.5	31438.4	-5703.02				18.95	28186.1	29466.4	28304.8	-5015.46					18.95	43185.2	44271.6	-4232.02				18.95	24221.6	24739.8	-2631.24
	18.96	30517.5	31425.9	-5549.52				18.96	28016	29408.4	28260.2	-5127.58					18.96	43227.2	44213.8	-4132.19				18.96	24231.7	24763.5	-2644.88
	18.97	30640.3	31413.6	-5414.44				18.97	28011.1	29351.3	28215.7	-5075.33					18.97	43272.8	44158.9	-4031.66				18.97	24211.9	24787.4	-2688.47
	18.98	30561.2	31401.4	-5481.33				18.98	27819	29295	28171.4	-5211.13					18.98	43303.5	44106.8	-3948.93				18.98	24276.6	24811.4	-2647.81
	18.99	30525.1	31389.3	-5505.32				18.99	27925.3	29239.5	28127.3	-5049.37					18.99	43311.4	44057.7	-3891.92				18.99	24270.4	24835.6	-2678.29
	19	30600.5	31377.4	-5417.98				19	27707.7	29184.8	28083.3	-5212.25					19	43163.7	44011.5	-3993.4				19	24299.6	24860	-2673.48
	19.01	30628.6	31365.5	-5378.02				19.01	27711.4	29130.9	28039.5	-5154.6					19.01	43135.3	43968.2	-3978.44				19.01	24294.2	24884.6	-2703.35
	19.02	30610.7	31353.7	-5384.12				19.02	27513.9	29077.6	27995.8	-5298.84					19.02	43062.6	43927.6	-4010.58				19.02	24282.5	24909.3	-2739.83
	19.03	30489	31342.1	-5494.23				19.03	27483.7	29025	27952.3	-5276.46					19.03	43053.8	43889.6	-3981.46				19.03	24311.9	24934.2	-2735.35
	19.04	30479.3	31330.5	-5492.24				19.04	27405.6	28973	27909	-5302.56					19.04	43292.6	43854.1	-3707.08				19.04	24340.4	24959.3	-2731.87
	19.05	30535.4	31318.9	-5424.64				19.05	27297.2	28921.7	27865.8	-5359.61					19.05	43097.9	43820.8	-3868.55				19.05	24352.1	24984.5	-2745.39
	19.06	30635.7	31307.5	-5312.95				19.06	27170.6	28870.9	27822.8	-5435.44					19.06	42845.8	43789.7	-4089.47				19.06	24286.2	25009.9	-2836.76
	19.07	30548.3	31296.1	-5388.87				19.07	27104.2	28820.6	27780	-5451.6					19.07	42987.7	43760.6	-3918.49				19.07	24358.7	25035.5	-2789.81
	19.08	30308.5	31284.7	-5617.33				19.08	27271.4	28771	27737.4	-5234.73					19.08	43174.6	43733.3	-3704.3				19.08	24466.5	25061.2	-2707.67
	19.09	30172.4	31273.5	-5742.22				19.09	27250.8	28721.8	27694.9	-5206.15					19.09	43183.1	43707.7	-3670.2				19.09	24278.3	25087.1	-2921.84
	19.1	30168.8	31262.2	-5734.54				19.1	27141.3	28673.1	27652.6	-5266.95					19.1	43065.3	43683.6	-3763.88				19.1	24241.2	25113.1	-2984.97
	19.11	30307.8	31251.1	-5584.37				19.11	27177.3	28624.9	27610.5	-5182.78					19.11	42980.9	43660.9	-3825.65				19.11	24420	25139.3	-2832.41
	19.12	30319.7	31239.9	-5561.36				19.12	27039.5	28577.2	27568.5	-5272.9					19.12	42901.8	43639.5	-3883.34				19.12	24569.2	25165.7	-2709.5
	19.13	30294.9	31228.8	-5575.06				19.13	26889.5	28530	27526.8	-5375.71					19.13	42850.2	43619.4	-3914.84				19.13	24568.2	25192.2	-2737.05
	19.14	30404.6	31217.8	-5454.25				19.14	26782.4	28483.3	27485.2	-5436					19.14	42763.1	43600.2	-3982.72				19.14	24591.6	25218.9	-2740.38
	19.15	30245.8	31206.7	-5602				19.15	26929	28436.9	27443.8	-5243.03					19.15	43025	43582	-3702.57				19.15	24300.9	25245.8	-3057.9
	19.16	30128.5	31195.7	-5708.37				19.16	26926.3	28391	27402.5	-5199.88					19.16	43083	43564.7	-3627.27				19.16	24223.8	25272.8	-3162.04
	19.17	30233.4	31184.8	-5592.49				19.17	26778.4	28345.5	27361.5	-5302.27					19.17	43059.9	43548.1	-3633.75				19.17	24498.2	25299.9	-2914.72
	19.18	30149.3	31173.8	-5665.66				19.18	26749.7	28300.5	27320.7	-5285.92					19.18	43008.6	43532.3	-3669.23				19.18	24490.3	25327.3	-2949.99
	19.19	30331.2	31162.9	-5472.77				19.19	26722.7	28255.8	27280	-5268.23					19.19	42891.9	43517.1	-3770.72				19.19	24314	25354.7	-3153.74
	19.2	30323.7	31152	-5469.43				19.2	26702.9	28211.6	27239.5	-5243.79					19.2	42902	43502.5	-3746.09				19.2	24409.4	25382.4	-3086
	19.21	30235.6	31141.1	-5546.67				19.21	26618.8	28167.7	27199.2	-5284.06					19.21	42747.3	43488.4	-3886.72				19.21	24505.5	25410.1	-3017.68
	19.22	30336.1	31130.3	-5435.26				19.22	26667.2	28124.2	27159.1	-5192.21					19.22	42903.6	43474.8	-3716.81				19.22	24511.6	25438.1	-3039.49
	19.23	30339.5	31120.2	-5421.73				19.23	26715.5	28081.1	27119.2	-5100.81					19.23	42919.2	43461.7	-3688.12				19.23	24579.5	25466.2	-2999.74
	19.24	30132	31109.3	-5618.49				19.24	26697.5	28038.4	27079.5	-5076.07					19.24	42948.6	43449	-3646				19.24	24650.7	25494.4	-2956.78
	19.25	30181.9	31098.5	-5557.77				19.25	26654	27996.1	27040	-5077.25					19.25	42854.7	43436.7	-3727.65				19.25	24624.9	25522.8	-3010.93
	19.26	30203.5	31087.7	-5525.32				19.26	26552.6	27954.1	27000.6	-5136.64					19.26	43002.2	43424.8	-3568.22				19.26	24764.8	25551.4	-2899.59
	19.27	30304.6	31076.9	-5413.44				19.27	26395.4	27912.5	26961.5	-5252.25					19.27	42830.3	43413.2	-3728.41				19.27	24832.8	25580.1	-2860.33
	19.28	30286.4	31066.2	-5420.9				19.28	26292.5	27871.3	26922.6	-5313.97					19.28	42745.8	43401.9	-3801.66				19.28	24761.1	25609	-2960.95
	19.29	30047.6	31055.4	-5648.94				19.29	26292.7	27830.4	26883.8	-5272.89					19.29	42717.1	43390.8	-3819.33				19.29	24743.5	25638	-3007.61
	19.3	30117.7	31044.6	-5568.11				19.3	26492.3	27789.9	26845.3	-5032.76					19.3	42686.4	43380.1	-3839.23				19.3	24548.5	25667.2	-3231.78
	19.31	30224.3	31033.9	-5450.68				19.31	26460	27749.7	26807	-5024.87					19.31	42732	43369.6	-3783.22				19.31	24524.8	25696.6	-3284.82
	19.32	30082.6	31023.1	-5581.63				19.32	26441.2	27709.9	26768.8	-5003.81					19.32	42938.4	43359.3	-3566.5				19.32	24713.3	25726.1	-3125.81
	19.33	30041.3	31012.4	-5612.22				19.33	26433.3	27670.4	26730.9	-4972.26					19.33	42974	43349.3	-3520.9				19.33	24760	25755.7	-3108.81
	19.34	30132.1	31001.7	-5510.71				19.34	26429	27631.3	26693.1	-4937.47					19.34	42874.9	43339.5	-3610.13				19.34	24834.5	25785.6	-3064.05
	19.35	30296	30990.9	-5336.09				19.35	26533.7	27592.6	26655.6	-4794.04					19.35	42875.6	43329.8	-3599.83				19.35	24709.2	25815.5	-3219.33
	19.36	30122.4	30980.2	-5498.91				19.36	26638.5	27554.1	26618.3	-4650.74					19.36	42804.9	43320.4	-3661.09				19.36	24847.1	25845.7	-3111.58
	19.37	30043.9	30969.5	-5566.68				19.37	26687.2	27516	26581.1	-4563.99					19.37	42658.9	43311.2	-3797.85				19.37	24740.7	25876	-3248.32
	19.38	30041.5	30959.1	-5558.7				19.38	26506.2	27478.3	26544.2	-4707.22					19.38	42702.1	43302.1	-3745.55				19.38	24715.2	25906.4	-3304.25
	19.39	30223	30948.4	-5366.53				19.39	26518.5	27440.9	26507.5	-4657.49					19.39	42847.2	43293.1	-3591.53				19.39	24692.7	25937.1	-3357.39
	19.4	30118.5	30937.7	-5460.34				19.4	26476.2	27403.8	26471	-4662.77					19.4	42783.2	43284.4	-3646.8				19.4	24903.1	25967.8	-3177.79
	19.41	30055.8	30926.9	-5512.28				19.41	26596.6	27367.1	26434.7	-4505.68					19.41	42839.6	43275.8	-3581.8				19.41	24863.5	25998.8	-3248.36
	19.42	30083.3	30916.2	-5474.02				19.42	26646.3	27330.7	26398.6	-4419.56					19.42	42857.8	43267.5	-3555.21				19.42	24759.3	26029.9	-3383.6
	19.43	29958	30905.5	-5588.67				19.43	26635.7	27294.7	26362.7	-4394.16					19.43	42751.5	43259.2	-3653.22				19.43	24778.3	26061.2	-3395.89
	19.44	30092.1	30894.8	-5443.77				19.44	26668	27259	26327	-4326.11					19.44	42650.2	43251	-3746.34				19.44	24964	26092.6	-3241.6
	19.45	30161.5	30884	-5363.7				19.45	26537.8	27223.6	26291.6	-4421					19.45	42621.6	43242.9	-3766.94				19.45	25125	26124.2	-3112.19
	19.46	30085	30873.3	-5429.44				19.46	26502.7	27188.6	26256.3	-4421.02					19.46	42811.8	43235	-3568.76				19.46	24934.5	26156	-3334.56
	19.47	29962.6	30862.6	-5541.12				19.47	26509.1	27153.9	26221.3	-4379.92					19.47	42893.9	43227.2	-3478.91				19.47	24853.8	26187.9	-3447.18
	19.48	29788.2	30851.8	-5704.69				19.48	26664.8	27119.6	26186.5	-4189.91					19.48	42568.3	43219.5	-3796.84				19.48	24952	26220	-3381.05
	19.49	29814.3	30841.1	-5667.88				19.49	26817.7	27085.5	26151.9	-4002.98					19.49	42678.5	43212	-3679.08				19.49	24844.2	26252.3	-3521.13
	19.5	29861.8	30830.3	-5609.6				19.5	26576.2	27051.9	26117.5	-4210.78					19.5	42949.7	43204.5	-3400.41				19.5	24872.3	26284.8	-3525.53
	19.51	29924.5	30819.6	-5536.15				19.51	26605.3	27018.5	26083.3	-4148.43					19.51	42811.6	43197.2	-3531.12				19.51	25020.8	26317.4	-3409.61
	19.52	30106.5	30808.8	-5343.44				19.52	26665.7	26985.6	26049.3	-4055					19.52	42744.7	43189.9	-3590.79				19.52	24972.1	26350.2	-3491.13
	19.53	30031.7	30798	-5407.51				19.53	26721.8	26952.9	26015.6	-3966.29					19.53	42779.2	43182.9	-3549.31				19.53	25146.9	26383.2	-3349.29
	19.54	29752.8	30787.3	-5675.6				19.54	26708.9	26920.6	25982.1	-3946.86					19.54	42356.4	43175.9	-3965.1				19.54	25134.7	26416.3	-3394.65
	19.55	29797.1	30776.5	-5620.52				19.55	26539.8	26888.7	25948.7	-4084.03					19.55	42629.5	43169	-3685.12				19.55	25040.6	26449.7	-3522.1
	19.56	29959.7	30765.7	-5447.11				19.56	26534.8	26857.1	25915.7	-4057.35					19.56	42668.5	43162.2	-3639.28				19.56	25041.5	26483.2	-3554.73
	19.57	29950.8	30754.9	-5445.27				19.57	26630.3	26825.8	25882.8	-3930.59					19.57	42562.8	43155.4	-3738.19				19.57	25250.9	26516.9	-3379.01
	19.58	29880.3	30744.1	-5504.94				19.58	26675.8	26794.9	25850.1	-3854.22					19.58	42556.7	43148.8	-3737.75				19.58	25194.8	26550.8	-3469.01
	19.59	29840.9	30733.3	-5533.55				19.59	26696.5	26764.3	25817.7	-3802.93					19.59	42695.3	43142.3	-3592.58				19.59	25112.3	26584.9	-3585.6
	19.6	29758.3	30722.5	-5605.27				19.6	26667.8	26734.1	25785.5	-3801.48					19.6	42735.3	43135.9	-3546.18				19.6	25241.5	26619.1	-3490.65
	19.61	29767.2	30711.6	-5585.55				19.61	26576	26704.2	25753.5	-3863.43					19.61	42622.5	43129.5	-3652.62				19.61	25129.6	26653.6	-3637.02
	19.62	29862.7	30700.8	-5479.2				19.62	26609.2	26674.7	25721.7	-3800.62					19.62	42763.6	43123.3	-3505.32				19.62	25304.1	26688.2	-3497.15
	19.63	29849.5	30690	-5481.56				19.63	26569.1	26645.6	25690.2	-3811.61					19.63	42740.5	43117.1	-3522.21				19.63	25488.5	26723.1	-3347.55
	19.64	29839.5	30679.1	-5480.76				19.64	26758.8	26617	25658.8	-3593.39					19.64	42537	43111.1	-3719.66				19.64	25538.9	26758.1	-3332.26
	19.65	29840.2	30668.3	-5469.23				19.65	26757.2	26588.6	25627.7	-3566.57					19.65	42543.2	43105.1	-3707.45				19.65	25482.5	26793.3	-3423.91
	19.66	29904.6	30657.4	-5393.92				19.66	26619.1	26560.5	25596.8	-3676.57					19.66	42639.3	43099.1	-3605.41				19.66	25566.6	26828.8	-3375.18
	19.67	29981.1	30646.5	-5306.58				19.67	26514.4	26532.8	25566.2	-3753.58					19.67	42531.5	43093.3	-3707.38				19.67	25435.9	26864.4	-3541.56
	19.68	29927.7	30635.6	-5349.01				19.68	26623.3	26505.5	25535.8	-3617.35					19.68	42694.8	43087.6	-3538.39				19.68	25435.4	26900.3	-3577.95
	19.69	29958.6	30624.7	-5307.25				19.69	26611.1	26478.5	25505.5	-3602.58					19.69	42713.3	43081.9	-3514.2				19.69	25517	26936.4	-3532.36
	19.7	29962.6	30613.8	-5292.35				19.7	26594.2	26451.9	25475.6	-3592.9					19.7	42760	43076.3	-3461.96				19.7	25618.2	26972.6	-3467.42
	19.71	29810.5	30602.9	-5433.55				19.71	26565.3	26425.7	25445.8	-3595.52					19.71	42725.4	43070.8	-3490.97				19.71	25544.5	27009.1	-3577.63
	19.72	29689	30592	-5544.06				19.72	26461.8	26400	25416.3	-3673.28					19.72	42596.7	43065.4	-3614.29				19.72	25429.8	27045.8	-3729.09
	19.73	29502.1	30582.1	-5721.16				19.73	26536.5	26374.5	25387	-3573.1					19.73	42889.2	43060.1	-3316.52				19.73	25585.5	27082.8	-3610.27
	19.74	29668.5	30571.2	-5543.84				19.74	26669.8	26349.4	25357.9	-3414.74					19.74	42754.2	43054.9	-3446.3				19.74	25586.6	27119.9	-3646.39
	19.75	29794.3	30560.2	-5407.03				19.75	26434.1	26324.7	25329	-3625.81					19.75	42566.2	43049.7	-3629.14				19.75	25417.8	27157.3	-3852.57
	19.76	29931.4	30549.3	-5259.02				19.76	26510.8	26300.4	25300.4	-3524.81					19.76	42620.8	43044.6	-3569.41				19.76	25499.7	27194.9	-3808.3
	19.77	29865.2	30538.3	-5314.26				19.77	26356.7	26276.5	25272	-3654.95					19.77	42507.2	43039.6	-3678.02				19.77	25439	27232.8	-3906.86
	19.78	29784.7	30527.3	-5383.72				19.78	26118.4	26253	25243.8	-3869.72					19.78	42492.8	43034.6	-3687.39				19.78	25709.6	27270.9	-3674.31
	19.79	29719.7	30516.3	-5437.7				19.79	26165.2	26229.9	25215.9	-3799.82					19.79	42428.9	43029.8	-3746.51				19.79	25535.9	27309.2	-3886.3
	19.8	29865.7	30505.3	-5280.76				19.8	26072.5	26207.1	25188.1	-3869.79					19.8	42521.2	43025	-3649.39				19.8	25617.3	27347.8	-3843.48
	19.81	29959.4	30494.3	-5175.98				19.81	26121.8	26184.8	25160.6	-3798.2					19.81	42381.2	43020.3	-3784.7				19.81	25423.8	27386.6	-4075.86
	19.82	29698.4	30483.3	-5425.95				19.82	26101.9	26162.9	25133.4	-3796.22					19.82	42661.8	43015.7	-3499.44				19.82	25484.9	27425.7	-4053.84
	19.83	29634.6	30472.2	-5478.7				19.83	26073.9	26141.5	25106.3	-3802.68					19.83	42488.6	43011.1	-3668.08				19.83	25694.1	27465.1	-3884.02
	19.84	29766.2	30461.2	-5336.06				19.84	26006.6	26120.4	25079.5	-3848.93					19.84	42538.1	43006.6	-3614.07				19.84	25859.5	27504.7	-3758.24
	19.85	29882	30450.1	-5209.21				19.85	26038	26099.8	25052.9	-3796.92					19.85	42723.9	43002.2	-3423.95				19.85	25742	27544.6	-3915.66
	19.86	29581.1	30439	-5499.03				19.86	26226.4	26079.9	25026.6	-3588.59					19.86	42624.7	42997.9	-3518.78				19.86	25654.2	27584.8	-4043.63
	19.87	29647.7	30428	-5421.33				19.87	26099	26060.1	25000.5	-3696.26					19.87	42528	42993.7	-3611.23				19.87	25619.4	27625.2	-4118.86
	19.88	29805.5	30417.4	-5252.98				19.88	25968.4	26040.8	24974.6	-3807.56					19.88	42491	42989.5	-3644.14				19.88	25794.6	27665.9	-3984.36
	19.89	29860.9	30406.3	-5186.5				19.89	25866.5	26022	24948.9	-3890.62					19.89	42569.4	42985.4	-3561.55				19.89	25796.9	27706.9	-4023.07
	19.9	29738.5	30395.2	-5297.86				19.9	25923.2	26003.5	24923.4	-3815.53					19.9	42544.5	42981.4	-3582.47				19.9	25834	27748.3	-4027.22
	19.91	29678.6	30384.1	-5346.59				19.91	26038.9	25985.6	24898.2	-3681.82					19.91	42327.5	42977.4	-3795.55				19.91	25918.1	27789.9	-3984.78
	19.92	29743.9	30372.9	-5270.18				19.92	25868.2	25968.1	24873.2	-3835.1					19.92	42324	42973.6	-3795.14				19.92	26055.7	27831.8	-3889.12
	19.93	29729.8	30361.8	-5273.08				19.93	25661.4	25951.1	24848.5	-4024.87					19.93	42663.7	42969.8	-3451.63				19.93	25941.6	27874	-4045.44
	19.94	29446.6	30350.6	-5545.09				19.94	25749.3	25934.8	24824	-3920.63					19.94	42780	42966.1	-3331.69				19.94	25987	27916.6	-4042.64
	19.95	29380.4	30339.4	-5600.19				19.95	25868.8	25918.8	24799.7	-3785.1					19.95	42426.6	42962.4	-3681.41				19.95	26056.4	27959.5	-4016.06
	19.96	29649.1	30328.3	-5320.29				19.96	25736.7	25903.2	24775.6	-3901.67					19.96	42364	42958.8	-3740.44				19.96	26295	28002.7	-3820.69
	19.97	29684	30317.1	-5274.24				19.97	25611.8	25888.3	24751.7	-4011.65					19.97	42526.8	42955.4	-3574.19				19.97	26085.8	28046.2	-4073.46
	19.98	29521.4	30305.9	-5425.55				19.98	25653.2	25873.8	24728.1	-3955.7					19.98	42373.8	42951.9	-3723.72				19.98	25977	28090.1	-4226.19
	19.99	29550.5	30294.7	-5385.27				19.99	25668.1	25859.8	24704.7	-3926.9					19.99	42490.3	42948.6	-3603.92				19.99	26198.3	28134.4	-4049.08
	20	29406.6	30283.4	-5517.99				20	25730.7	25846.4	24681.6	-3850.93					20	42574	42945.3	-3516.88				20	26306.2	28179	-3985.88
	20.01	29489.6	30272.2	-5423.69				20.01	25643.2	25833.6	24658.7	-3925.56					20.01	42264.8	42942.2	-3822.95				20.01	26273.5	28224	-4063.55
	20.02	29495.1	30260.9	-5407				20.02	25462.5	25821.4	24635.9	-4094.04					20.02	42361.3	42939	-3723.29				20.02	26227.3	28269.4	-4155.09
	20.03	29563.5	30249.7	-5327.3				20.03	25401.8	25809.7	24613.5	-4143.08					20.03	42592.4	42936	-3489.17				20.03	26424.4	28315.2	-4003.81
	20.04	29537.2	30238.4	-5342.4				20.04	25448.2	25798.8	24591.2	-4085.68					20.04	42451.6	42933.1	-3627				20.04	26470.8	28361.3	-4003.56
	20.05	29507	30227.1	-5361.27				20.05	25405.1	25788.4	24569.2	-4118.46					20.05	42428.6	42930.2	-3647.19				20.05	26587.1	28407.9	-3933.81
	20.06	29658.3	30215.9	-5198.67				20.06	25436.2	25778.7	24547.4	-4077.63					20.06	42408.8	42927.4	-3664.19				20.06	26409	28454.9	-4158.89
	20.07	29705.7	30204.6	-5140.01				20.07	25397.9	25769.6	24525.9	-4106.88					20.07	42352.1	42924.6	-3718.11				20.07	26492.7	28502.3	-4122.67
	20.08	29680.1	30193.3	-5154.26				20.08	25414.8	25761.4	24504.5	-4081.67					20.08	42530.7	42922	-3536.94				20.08	26621.2	28550.2	-4041.98
	20.09	29591.4	30181.9	-5231.7				20.09	25554.2	25753.9	24483.4	-3934.85					20.09	42401.5	42919.4	-3663.48				20.09	26637.7	28598.5	-4073.76
	20.1	29548	30170.6	-5263.69				20.1	25684	25747.2	24462.5	-3798.35					20.1	42224.3	42916.9	-3838.21				20.1	26575.2	28647.2	-4185.09
	20.11	29567.2	30159.3	-5233.21				20.11	25557.1	25741.3	24441.9	-3919.39					20.11	42487.3	42914.5	-3572.78				20.11	26452.9	28696.5	-4356.58
	20.12	29606.4	30147.9	-5182.66				20.12	25457.2	25736.4	24421.4	-4014.37					20.12	42483.2	42912.2	-3574.59				20.12	26675.4	28746.2	-4183.86
	20.13	29918.6	30136.6	-4859.14				20.13	25533.2	25732.4	24401.2	-3934.34					20.13	42313.7	42909.9	-3741.76				20.13	26900.4	28796.4	-4009.04
	20.14	29592.4	30125.2	-5173.91				20.14	25547.2	25729.3	24381.3	-3917.32					20.14	42448.5	42907.7	-3604.81				20.14	26647.2	28847.2	-4312.95
	20.15	29470.5	30113.8	-5284.42				20.15	25396.3	25727.3	24361.5	-4066.08					20.15	42655.8	42905.6	-3395.41				20.15	26922.4	28898.4	-4089.06
	20.16	29501.7	30102.5	-5241.92				20.16	25340	25726.2	24342	-4121.35					20.16	42496	42903.6	-3553.19				20.16	27076.5	28950.2	-3986.75
	20.17	29535.2	30091.1	-5196.95				20.17	25621.5	25726.3	24322.7	-3839.96					20.17	42466	42901.6	-3581.19				20.17	26943.2	29002.5	-4172.34
	20.18	29561.8	30079.7	-5159.03				20.18	25730.6	25727.5	24303.6	-3732					20.18	42658.5	42899.7	-3386.79				20.18	26856.6	29055.5	-4311.91
	20.19	29600.4	30068.2	-5108.94				20.19	25701.3	25729.9	24284.7	-3763.72					20.19	42463.4	42897.9	-3580.13				20.19	27042.4	29108.9	-4179.55
	20.2	29643.9	30056.8	-5054.08				20.2	25683.5	25733.5	24266.1	-3785.12					20.2	42474.5	42896.3	-3567.35				20.2	26802.1	29163	-4473.96
	20.21	29468.4	30045.4	-5218.15				20.21	25634.4	25738.5	24247.7	-3839.28					20.21	42530.6	42894.6	-3509.62				20.21	26928.3	29217.7	-4402.47
	20.22	29499.1	30034	-5175.96				20.22	25729.7	25744.8	24229.5	-3750.28					20.22	42559.9	42893.1	-3478.75				20.22	27270.3	29273.1	-4115.77
	20.23	29500.9	30022.5	-5162.7				20.23	25676.1	25752.6	24211.5	-3811.59					20.23	42421.8	42891.6	-3615.35				20.23	27274	29329.1	-4168.11
	20.24	29479.7	30011.1	-5172.48				20.24	25653.5	25761.7	24193.8	-3843.31					20.24	42464.2	42890.2	-3571.58				20.24	27183.3	29385.7	-4315.48
	20.25	29572.2	29999.6	-5068.5				20.25	25626.6	25772.4	24176.3	-3880.97					20.25	42455.9	42888.9	-3578.57				20.25	27291.5	29443.1	-4264.57
	20.26	29627	29988.1	-5002.23				20.26	25843.3	25784.8	24159	-3676.6					20.26	42727	42887.6	-3306.24				20.26	27413.3	29501.1	-4200.81
	20.27	29600.8	29976.7	-5016.98				20.27	25900.2	25799	24141.9	-3633.96					20.27	42667.1	42886.5	-3365				20.27	27629.4	29559.9	-4043.53
	20.28	29568	29965.2	-5038.29				20.28	25828.3	25815.1	24125.1	-3722.03					20.28	42454.9	42885.4	-3576.1				20.28	27634.1	29619.5	-4098.37
	20.29	29547.4	29953.7	-5047.38				20.29	25922.8	25833.2	24108.4	-3645.62					20.29	42435.3	42884.4	-3594.7				20.29	27452	29679.8	-4340.88
	20.3	29736	29942.2	-4847.3				20.3	26057.5	25853.3	24092	-3530.92					20.3	42733	42883.5	-3296.13				20.3	27657.2	29740.9	-4196.8
	20.31	29882.3	29930.7	-4689.53				20.31	26008.1	25875.2	24075.8	-3602.26					20.31	42844.1	42882.7	-3184.13				20.31	27870.4	29802.9	-4045.52
	20.32	29827.1	29919.2	-4733.21				20.32	25860	25899.1	24059.8	-3774.19					20.32	42664.1	42881.9	-3363.42				20.32	27947.7	29865.7	-4030.95
	20.33	29734.8	29907.7	-4814.04				20.33	25927.8	25924.9	24044.1	-3732.19					20.33	42636.8	42881.3	-3390.05				20.33	28092.6	29929.3	-3949.79
	20.34	29727	29896.2	-4810.31				20.34	26018.7	25952.3	24028.5	-3668.8					20.34	42669.5	42880.7	-3356.76				20.34	27912.1	29993.9	-4194.82
	20.35	29729.2	29884.6	-4796.56				20.35	25938.6	25981	24013.2	-3777.57					20.35	42854.1	42880.2	-3171.72				20.35	27861.1	30059.5	-4311.37
	20.36	29840.3	29873.1	-4673.96				20.36	25922.3	26010.4	23998.1	-3823.29					20.36	42670.7	42879.8	-3354.67				20.36	28331.4	30125.9	-3907.53
	20.37	29734.9	29861.6	-4767.76				20.37	25825.7	26039.9	23983.2	-3949.37					20.37	42402.6	42879.5	-3622.48				20.37	28422.2	30193.4	-3884.24
	20.38	29619.9	29850	-4871.25				20.38	26012.1	26068.9	23968.5	-3791.93					20.38	42546.6	42879.2	-3478.21				20.38	28432.5	30261.9	-3942.47
	20.39	29819.8	29838.5	-4659.78				20.39	26137.7	26096.6	23954.1	-3694.03					20.39	42734.1	42879.1	-3290.59				20.39	28536.8	30331.5	-3907.7
	20.4	29806	29826.9	-4662.05				20.4	26088.6	26122.2	23939.8	-3768.84					20.4	42740.8	42879	-3283.74				20.4	28655.4	30402.2	-3859.82
	20.41	29536.8	29815.4	-4919.71				20.41	26384.2	26145.3	23925.8	-3496.33					20.41	42958.6	42879	-3065.95				20.41	28539	30474	-4048.04
	20.42	29624	29803.8	-4820.96				20.42	26339.7	26165.7	23912	-3561.17					20.42	42936.2	42879.1	-3088.52				20.42	28633.9	30547	-4026.07
	20.43	29721	29792.3	-4712.34				20.43	26124.4	26183.7	23898.4	-3794.49					20.43	42691.6	42879.3	-3333.25				20.43	28685.3	30621.2	-4048.94
	20.44	29565.7	29780.7	-4856.08				20.44	26252.1	26200.1	23885	-3683.11					20.44	42670.1	42879.6	-3355.09				20.44	28913.3	30696.6	-3896.39
	20.45	29779.8	29769.1	-4630.46				20.45	26260	26215.7	23871.8	-3690.87					20.45	42618.7	42880	-3406.83				20.45	28876.1	30773.4	-4010.38
	20.46	29825.1	29757.6	-4573.55				20.46	26259.4	26231.6	23858.8	-3707.34					20.46	42723.6	42880.4	-3302.44				20.46	29122.9	30851.5	-3841.63
	20.47	29633.7	29746	-4753.43				20.47	26151.1	26248.4	23846.1	-3832.42					20.47	42695.9	42880.9	-3330.65				20.47	28991.5	30931.1	-4052.61
	20.48	29470.8	29734.4	-4904.74				20.48	26163.2	26267.2	23833.5	-3839.19					20.48	42831.5	42881.6	-3195.64				20.48	29312.1	31012	-3812.93
	20.49	29688.4	29722.8	-4675.57				20.49	26331	26288.8	23821.2	-3692.9					20.49	42947.1	42882.3	-3080.81				20.49	29400.5	31094.5	-3807
	20.5	29720.1	29711.3	-4632.24				20.5	26332.9	26314	23809.1	-3716.25					20.5	42783.2	42883.1	-3245.42				20.5	29448.7	31178.5	-3842.85
	20.51	29546.3	29699.7	-4794.47				20.51	26227.2	26343.4	23797.1	-3851.35					20.51	42993.6	42884	-3035.98				20.51	29800.3	31264.2	-3576.88
	20.52	29794	29688.1	-4535.25				20.52	26248.6	26377.5	23785.4	-3864.01					20.52	42840	42884.9	-3190.52				20.52	29940.5	31351.5	-3524.02
	20.53	29790.7	29676.5	-4526.98				20.53	26442.4	26416.5	23773.9	-3709.26					20.53	42721.8	42886	-3309.84				20.53	29882.3	31440.6	-3671.27
	20.54	29605.6	29665	-4700.49				20.54	26496.6	26460.6	23762.6	-3699.13					20.54	42966.1	42887.2	-3066.61				20.54	29929.8	31531.5	-3714.69
	20.55	29704.6	29653.4	-4589.93				20.55	26597.9	26509.9	23751.5	-3647.08					20.55	42989.6	42888.4	-3044.45				20.55	30060.8	31624.2	-3676.48
	20.56	29819.8	29641.8	-4463.1				20.56	26583.4	26564.3	23740.6	-3716.09					20.56	42899.5	42889.8	-3135.89				20.56	30213.5	31718.9	-3618.39
	20.57	29774.2	29630.2	-4497.15				20.57	26681.5	26624	23729.9	-3677.65					20.57	42756.2	42891.2	-3280.63				20.57	30355.7	31815.6	-3572.97
	20.58	29851.9	29618.7	-4407.86				20.58	26859.9	26688.9	23719.4	-3564.11					20.58	42816.2	42892.7	-3222.09				20.58	30612	31914.5	-3415.44
	20.59	29806.9	29607.1	-4441.29				20.59	26822	26759.2	23709.2	-3672.31					20.59	42969	42894.4	-3070.97				20.59	30643.1	32015.5	-3485.43
	20.6	29632.1	29595.5	-4604.53				20.6	26857	26834.9	23699.1	-3713.06					20.6	42916	42896.1	-3125.63				20.6	30832.9	32118.8	-3398.95
	20.61	29498.2	29584	-4726.85				20.61	26868	26916.2	23689.2	-3783.34					20.61	42891.1	42897.9	-3152.43				20.61	30907.9	32224.5	-3429.65
	20.62	29734.3	29572.4	-4479.25				20.62	26948.8	27003.3	23679.5	-3789.66					20.62	42815.2	42899.8	-3230.18				20.62	30999.7	32332.6	-3445.94
	20.63	29841.6	29560.9	-4360.44				20.63	27216.9	27096.4	23670	-3614.65					20.63	43134.7	42901.8	-2912.7				20.63	31376.5	32443.4	-3179.94
	20.64	29988.2	29549.3	-4202.22				20.64	27295.6	27195.9	23660.7	-3635.4					20.64	42650.5	42903.9	-3398.98				20.64	31523.2	32556.8	-3146.57
	20.65	29805.2	29537.8	-4373.75				20.65	27354.6	27302	23651.6	-3682.51					20.65	42539.7	42906.1	-3512.02				20.65	31548.8	32673	-3237.18
	20.66	29728.6	29526.3	-4438.83				20.66	27087	27415.2	23642.8	-4063.39					20.66	42716.7	42908.4	-3337.36				20.66	31664.1	32792.1	-3241
	20.67	29744.9	29514.7	-4411				20.67	27287.3	27536.1	23634.1	-3983.95					20.67	42761.6	42910.8	-3294.8				20.67	31978.3	32914.3	-3049.01
	20.68	29778.7	29503.2	-4365.67				20.68	27597	27664.9	23625.6	-3803.07					20.68	42661	42913.4	-3397.97				20.68	32369.2	33039.6	-2783.45
	20.69	29682.1	29491.7	-4450.78				20.69	27528.8	27802.2	23617.2	-4008.61					20.69	42770.8	42916	-3290.76				20.69	32468	33168.3	-2813.37
	20.7	29906.3	29480.2	-4215.05				20.7	27669.3	27948.6	23609.1	-4014.45					20.7	42841.2	42918.7	-3223.09				20.7	32468	33300.4	-2945.45
	20.71	29914.9	29468.7	-4194.93				20.71	28028.3	28104.6	23601.2	-3811.43					20.71	42847.9	42921.5	-3219.16				20.71	32749.3	33436.2	-2799.93
	20.72	29687.3	29457.2	-4411.1				20.72	28084.3	28270.8	23593.5	-3921.71					20.72	42628.2	42924.4	-3441.83				20.72	32961	33575.7	-2727.75
	20.73	29797.2	29445.8	-4289.66				20.73	28045.6	28448.1	23585.9	-4137.66					20.73	42950.9	42927.4	-3122.06				20.73	32990.6	33719.3	-2841.68
	20.74	29736	29434.3	-4339.4				20.74	28254.5	28637.2	23578.6	-4117.89					20.74	42935.3	42930.6	-3140.81				20.74	33424.8	33866.9	-2555.15
	20.75	29737	29422.9	-4327.04				20.75	28389.7	28838.9	23571.4	-4184.42					20.75	43024.4	42933.8	-3054.97				20.75	33913.4	34018.9	-2218.5
	20.76	29890.1	29411.5	-4162.49				20.76	28517.6	29053.8	23564.5	-4271.33					20.76	43048.6	42937.1	-3034.16				20.76	34118.3	34175.5	-2170.21
	20.77	29870.5	29400	-4170.7				20.77	28857.2	29282.6	23557.7	-4160.5					20.77	42766.7	42940.6	-3319.49				20.77	34114.2	34336.8	-2335.65
	20.78	29722.2	29388.6	-4307.61				20.78	29088.2	29525.9	23551.1	-4172.83					20.78	42947	42944.2	-3142.7				20.78	34419.5	34503.1	-2196.66
	20.79	29543	29377.3	-4475.42				20.79	29294.5	29784.7	23544.7	-4225.34					20.79	43320.7	42947.8	-2772.73				20.79	34816.2	34674.7	-1971.52
	20.8	29749	29365.9	-4257.99				20.8	29383	30059.4	23538.5	-4411.58					20.8	43036.9	42951.6	-3060.3				20.8	35035	34851.8	-1929.83
	20.81	29850.6	29354.5	-4145.07				20.81	29680.7	30350.7	23532.4	-4405.18					20.81	42802.7	42955.9	-3298.81				20.81	35408.8	35034.8	-1738.93
	20.82	29873.5	29343.2	-4110.87				20.82	29947.2	30658.6	23526.6	-4446.53					20.82	43072.8	42959.9	-3032.65				20.82	35721.1	35223.8	-1615.66
	20.83	29953.8	29331.9	-4019.2				20.83	30308.4	30983.5	23520.9	-4410.25					20.83	43023.5	42964	-3086.06				20.83	36126.2	35419.2	-1406.02
	20.84	29738.2	29320.6	-4223.57				20.84	30521.2	31325.3	23515.4	-4539.17					20.84	43073.5	42968.3	-3040.31				20.84	36649.4	35621.4	-1084.98
	20.85	29768.9	29309.4	-4181.57				20.85	30711.5	31684	23510.1	-4707.65					20.85	42869.1	42972.6	-3249.13				20.85	36860.2	35830.7	-1083.57
	20.86	29602.2	29298.1	-4337.08				20.86	31118.6	32059.7	23504.9	-4676.17					20.86	43034.7	42977.1	-3088				20.86	37030	36047.6	-1130.67
	20.87	29615.4	29286.9	-4312.61				20.87	31638.8	32452.2	23500	-4548.57					20.87	43247.4	42981.7	-2879.95				20.87	37529.2	36272.4	-856.22
	20.88	29762.2	29275.7	-4154.68				20.88	31776	32861.8	23495.2	-4820.96					20.88	43014.9	42986.5	-3117.13				20.88	38032.8	36505.6	-585.777
	20.89	29891.7	29264.5	-4013.96				20.89	31931.8	33289.1	23490.6	-5092.5					20.89	43004.1	42991.3	-3132.84				20.89	38205.6	36747.6	-655.006
	20.9	29841.9	29253.4	-4052.62				20.9	32549.2	33735.2	23486.2	-4921.11					20.9	43277.3	42996.4	-2864.66				20.9	38624.3	36999	-487.743
	20.91	29925.8	29242.3	-3957.59				20.91	32778.4	34201	23481.9	-5157.79					20.91	43009.2	43001.5	-3137.86				20.91	39217.7	37260.3	-155.636
	20.92	29751.7	29231.2	-4120.63				20.92	33065.4	34687.4	23477.8	-5357.14					20.92	42885.3	43006.7	-3267				20.92	39543.4	37532.2	-101.783
	20.93	29696.9	29220.2	-4164.44				20.93	33649.5	35194.7	23473.9	-5280.29					20.93	43166.8	43012.1	-2990.91				20.93	39988	37815.2	59.7794
	20.94	29694	29209.2	-4156.27				20.94	34229.5	35722.7	23470.2	-5228.35					20.94	43059.8	43017.7	-3103.48				20.94	40682.6	38110.1	459.496
	20.95	29861	29198.2	-3978.3				20.95	34585.1	36271	23466.6	-5420.99					20.95	42793.9	43023.3	-3375.06				20.95	40972.1	38417.6	441.509
	20.96	29938	29187.3	-3890.41				20.96	34986.4	36838.1	23463.2	-5586.89					20.96	43077.4	43029.2	-3097.37				20.96	41536.3	38738.4	684.886
	20.97	29836.6	29176.4	-3980.92				20.97	35499.1	37422	23460	-5658.06					20.97	43187.7	43035.2	-2993.11				20.97	42083	39073.5	896.48
	20.98	29706.7	29165.5	-4099.99				20.98	35869.2	38019.4	23456.9	-5885.34					20.98	43005.4	43041.3	-3181.48				20.98	42703	39423.7	1166.28
	20.99	29635.1	29154.7	-4160.79				20.99	36194.6	38626	23454	-6166.58					20.99	43368.7	43047.6	-2824.48				20.99	43275.6	39790	1372.63
	21	29642.5	29144	-4142.6				21	36720.6	39236.4	23451.3	-6250.94					21	43224.7	43054	-2974.9				21	43882.2	40173.5	1595.69
	21.01	29702.1	29133.3	-4072.28				21.01	37169.2	39843.9	23448.7	-6409.78					21.01	43366.7	43060.6	-2839.51				21.01	44420	40575.4	1731.55
	21.02	29585	29122.6	-4178.69				21.02	37545.2	40440.9	23446.3	-6630.9					21.02	43315	43067.5	-2898.17				21.02	45142.9	40996.9	2032.99
	21.03	29570.4	29112	-4182.67				21.03	37953.9	41019	23444.1	-6800.26					21.03	43133.2	43074.4	-3086.83				21.03	45361.6	41439.3	1809.18
	21.04	29886.3	29101.4	-3856.22				21.04	38572.4	41569	23442	-6731.73					21.04	43488.8	43081.7	-2738.5				21.04	46291.5	41904.1	2274.38
	21.05	29981.8	29090.9	-3750.3				21.05	38931.3	42081.3	23440.1	-6885.13					21.05	43155.1	43088.9	-3079.48				21.05	47029.8	42392.7	2524.1
	21.06	29973.7	29080.5	-3747.93				21.06	39397.2	42546.1	23438.3	-6883.97					21.06	43181.5	43096.4	-3060.46				21.06	47889.6	42906.7	2869.86
	21.07	29963.5	29070.1	-3747.69				21.07	39631.2	42953.9	23436.7	-7057.83					21.07	43294.8	43104	-2954.81				21.07	48467.9	43447.9	2906.98
	21.08	30015	29059.8	-3685.92				21.08	40106.3	43295.8	23435.3	-6924.73					21.08	43334.1	43111.8	-2923.3				21.08	49642.9	44018.3	3511.59
	21.09	29917.9	29049.5	-3772.77				21.09	40489.9	43564.3	23434	-6809.47					21.09	43067.8	43119.8	-3197.56				21.09	50431.4	44619.8	3698.58
	21.1	29869.6	29039.4	-3810.94				21.1	41130.7	43752.9	23432.9	-6357.37					21.1	43293.4	43128	-2980.12				21.1	51252.1	45254.5	3884.61
	21.11	29786.9	29029.3	-3883.47				21.11	41433.7	43857.3	23431.9	-6158.76					21.11	43173.3	43136.4	-3108.67				21.11	52324.9	45924.7	4287.19
	21.12	29822.5	29019.3	-3837.91				21.12	41378.5	43875	23431.1	-6231.64					21.12	43130.2	43145	-3160.37				21.12	53156.7	46632.8	4410.95
	21.13	29917.1	29009.3	-3733.33				21.13	41378.7	43805.7	23430.4	-6162.19					21.13	43218.2	43153.8	-3081.18				21.13	54320.5	47381.3	4826.24
	21.14	29927.7	28999.5	-3712.89				21.14	41501	43651.4	23429.9	-5885.49					21.14	43483.1	43162.9	-2825.39				21.14	55569.1	48172.9	5283.19
	21.15	29798.6	28989.7	-3832.19				21.15	41658.1	43415.7	23429.5	-5492.8					21.15	43529.1	43172.2	-2788.69				21.15	56283.5	49010.5	5159.99
	21.16	29790.9	28980	-3830.2				21.16	41861.8	43104.4	23429.3	-4977.72					21.16	43372.8	43181.7	-2954.53				21.16	57058.3	49897	5048.26
	21.17	29821.9	28970.4	-3789.7				21.17	41733.8	42724.5	23429.2	-4725.87					21.17	43488.3	43191.5	-2848.8				21.17	58150.9	50835.7	5202.12
	21.18	29864.2	28961	-3737.92				21.18	41405.4	42284.1	23429.3	-4613.83					21.18	43360.6	43201.5	-2986.52				21.18	59608.4	51829.8	5665.52
	21.19	29732.6	28951.6	-3860.09				21.19	41359.7	41792.3	23429.5	-4167.73					21.19	43493.8	43211.9	-2863.71				21.19	61020.7	52882.8	6024.85
	21.2	29732.3	28942.4	-3851.16				21.2	41448.4	41258	23429.9	-3544.71					21.2	43375.4	43222.6	-2992.75				21.2	62114.9	53998.1	6003.82
	21.21	29770.2	28933.2	-3804.12				21.21	41179.5	40690.5	23430.4	-3246.12					21.21	43290.6	43233.5	-3088.44				21.21	63197.9	55179.4	5905.45
	21.22	30153.2	28924.2	-3412.11				21.22	40737.9	40098.6	23431	-3095.94					21.22	43655.9	43244.7	-2734.38				21.22	64263.1	56430.5	5719.53
	21.23	29979.6	28915.3	-3576.88				21.23	40180.4	39490.9	23431.8	-3045.59					21.23	43454.7	43256.6	-2947.55				21.23	65777.2	57755.1	5909.09
	21.24	29845.3	28906.6	-3702.43				21.24	39997.2	38874.7	23432.7	-2612.65					21.24	43711.5	43268.6	-2702.73				21.24	67255	59156.9	5985.05
	21.25	29995.3	28898	-3543.8				21.25	39469.1	38256.8	23433.8	-2522.82					21.25	43656.1	43280.9	-2770.34				21.25	68311.4	60640	5558.38
	21.26	29934.9	28889.6	-3595.77				21.26	39185.6	37643.1	23435	-2192.6					21.26	43412.2	43293.5	-3026.83				21.26	69922.8	62207.9	5601.82
	21.27	29843.1	28881.3	-3679.33				21.27	39047.7	37038.4	23436.3	-1725.79					21.27	43607.4	43306.5	-2844.67				21.27	71512.5	63864.1	5535.43
	21.28	29867.4	28873.1	-3646.89				21.28	38348.6	36446.8	23437.8	-1833.37					21.28	43223.5	43319.9	-3241.91				21.28	73197.3	65611.6	5472.69
	21.29	29892.1	28865.2	-3614.2				21.29	37792.3	35871.5	23439.4	-1814.29					21.29	43398.3	43333.7	-3080.98				21.29	74930.1	67453.3	5363.74
	21.3	29719.1	28857.4	-3779.48				21.3	37534.6	35314.8	23441.1	-1515.43					21.3	43459.3	43348	-3034.33				21.3	76433.2	69391.3	4928.88
	21.31	29887.9	28849.9	-3603.09				21.31	37194.2	34778.8	23443	-1319.77					21.31	43512.7	43362.9	-2995.84				21.31	77884.3	71426.7	4344.54
	21.32	29946.2	28842.5	-3537.38				21.32	36424.9	34264.5	23445	-1574.75					21.32	43582.2	43378.2	-2941.61				21.32	79586.1	73560	3913.17
	21.33	29996.8	28835.4	-3479.7				21.33	35866.4	33772.6	23447.1	-1641.34					21.33	43490.8	43394.1	-3048.91				21.33	80892.8	75790.4	2989.43
	21.34	29911.2	28828.4	-3558.34				21.34	35407	33303.6	23449.4	-1631.8					21.34	43480.2	43410.5	-3075.96				21.34	82722.2	78115.2	2493.98
	21.35	29981.7	28821.8	-3481.18				21.35	34987.4	32857.5	23451.8	-1605.25					21.35	43613.6	43427.6	-2959.62				21.35	84381.5	80529.7	1738.85
	21.36	30014.6	28815.3	-3441.86				21.36	34410.1	32434.1	23454.3	-1759.21					21.36	43582.1	43445.4	-3008.83				21.36	85687.1	83026.9	547.174
	21.37	30000.6	28809.2	-3449.71				21.37	33990.2	32032.9	23456.9	-1777.77					21.37	43591.7	43463.9	-3017.75				21.37	87414.4	85597.2	-295.833
	21.38	29926.1	28803.3	-3518.34				21.38	33718.9	31653.2	23459.7	-1669.5					21.38	43593	43483.1	-3035.7				21.38	89133.3	88227.6	-1207.29
	21.39	29939.9	28797.7	-3498.89				21.39	33447.4	31294.5	23462.6	-1582.24					21.39	43685	43503.2	-2963.84				21.39	90506.9	90901.5	-2507.62
	21.4	29901.1	28792.4	-3532.49				21.4	33100.2	30956	23465.6	-1590.94					21.4	43813.1	43524.2	-2856.69				21.4	91859.2	93598.8	-3852.59
	21.41	29693.5	28787.5	-3735.09				21.41	32684.7	30636.7	23468.7	-1687.12					21.41	43673.3	43546.2	-3018.49				21.41	92985.6	96294.5	-5421.91
	21.42	29866.2	28783	-3557.86				21.42	32308.6	30335.8	23472	-1762.43					21.42	43612.6	43569.3	-3102.25				21.42	94560.1	98960.8	-6513.71
	21.43	29857	28778.8	-3562.88				21.43	31948.8	30052.5	23475.3	-1838.94					21.43	43753	43593.5	-2986.15				21.43	96208.6	101565	-7469.35
	21.44	30022.3	28775	-3393.8				21.44	31584.7	29785.9	23478.8	-1936.36					21.44	43756.2	43619	-3008.36				21.44	97179.3	104071	-9004.56
	21.45	29963.2	28771.6	-3449.56				21.45	31414.4	29535.1	23482.4	-1855.8					21.45	43849	43645.9	-2942.47				21.45	97919.3	106440	-10633.6
	21.46	29977.6	28768.7	-3432.28				21.46	30858.5	29299.2	23486.1	-2175.89					21.46	43782.3	43674.2	-3037.54				21.46	99110	108632	-11635
	21.47	30109.8	28766.3	-3297.63				21.47	30807.2	29077.4	23489.9	-2005.36					21.47	43833.5	43704.2	-3016.32				21.47	99734.9	110607	-12984.7
	21.48	30124.9	28764.4	-3280.64				21.48	30460.5	28868.9	23493.9	-2143.61					21.48	43652.7	43736	-3228.88				21.48	100149	112325	-14288.5
	21.49	30117.8	28763.1	-3286.39				21.49	30289.8	28672.9	23497.9	-2118.28					21.49	43773.2	43769.9	-3142.31				21.49	101255	113751	-14609.1
	21.5	30026.3	28762.3	-3377.16				21.5	30118.7	28488.7	23502.1	-2105.15					21.5	43867.1	43805.8	-3084.26				21.5	102346	114854	-14620.9
	21.51	30082.4	28762.2	-3320.97				21.51	29993.4	28315.6	23506.3	-2057.38					21.51	43573.7	43843.9	-3415.78				21.51	102731	115609	-14990.5
	21.52	29940.4	28762.8	-3463.5				21.52	29738.2	28152.9	23510.7	-2149.78					21.52	43790.7	43884.5	-3239.42				21.52	102690	116000	-15422.6
	21.53	29929.3	28764.1	-3475.93				21.53	29547.2	27999.9	23515.2	-2187.89					21.53	43703.7	43927.9	-3369.79				21.53	102502	116019	-15629.7
	21.54	29862.1	28766.1	-3545.17				21.54	29513.7	27856.1	23519.8	-2077.54					21.54	43698.9	43974.2	-3420.86				21.54	102387	115666	-15392.1
	21.55	29936.1	28769	-3474.06				21.55	29231.8	27720.9	23524.5	-2224.23					21.55	43886.5	44023.7	-3282.78				21.55	102790	114952	-14275.1
	21.56	30008.4	28772.8	-3405.56				21.56	28896.7	27593.7	23529.3	-2432.12					21.56	43911.7	44076.7	-3310.6				21.56	102526	113894	-13481.1
	21.57	30027.6	28777.6	-3391.14				21.57	28866.2	27474.1	23534.2	-2343.01					21.57	43851.5	44133.4	-3427.51				21.57	101971	112518	-12660.4
	21.58	29923.2	28783.4	-3501.28				21.58	28713.2	27361.5	23539.2	-2383.49					21.58	43885.8	44194.1	-3453.9				21.58	101556	110855	-11412
	21.59	29893.1	28790.3	-3538.25				21.59	28641.6	27255.6	23544.3	-2349.16					21.59	43694.8	44259.1	-3709.92				21.59	100550	108939	-10501.5
	21.6	29919.4	28798.3	-3520.07				21.6	28659.8	27155.9	23549.4	-2231.24					21.6	43585.8	44328.7	-3888.51				21.6	99414.5	106809	-9507.26
	21.61	30006.2	28807.7	-3442.55				21.61	28560.3	27062.1	23554.7	-2236.95					21.61	43820.3	44403.1	-3728.38				21.61	98392.3	104504	-8224.26
	21.62	30020.5	28818.4	-3438.97				21.62	28409	26973.7	23560.1	-2299.81					21.62	43839.6	44482.7	-3788.63				21.62	97388.1	102062	-6786.92
	21.63	29883.2	28830.6	-3588.49				21.63	28141.9	26890.4	23565.6	-2483.69					21.63	43815	44567.6	-3898.15				21.63	96164.2	99521.5	-5470.27
	21.64	29962.9	28844.3	-3522.51				21.64	28215.8	26812	23571.2	-2331.41					21.64	43877.3	44658.1	-3926.38				21.64	94727.3	96917.1	-4302.82
	21.65	29914.3	28859.7	-3586.55				21.65	28439.7	26738.1	23576.8	-2033.58					21.65	43997	44754.3	-3902.85				21.65	93441.3	94280.1	-2951.82
	21.66	29909.5	28877	-3608.58				21.66	28263	26668.5	23582.6	-2140.7					21.66	44023.4	44856.3	-3978.41				21.66	91867.2	91639	-1884.85
	21.67	30145.5	28896.1	-3391.73				21.67	28121.6	26602.9	23588.4	-2216.42					21.67	44089.2	44964	-4020.39				21.67	90235.2	89017.4	-895.228
	21.68	30084.1	28917.4	-3474.41				21.68	27825.1	26541.1	23594.4	-2451.1					21.68	44111.2	45077.2	-4111.61				21.68	88715.2	86436	166.185
	21.69	29946.5	28940.8	-3635.38				21.69	27853.5	26482.8	23600.4	-2364.48					21.69	43746.6	45195.5	-4594.51				21.69	87274.9	83911.3	1250.58
	21.7	29879.1	28966.6	-3728.58				21.7	27856	26427.9	23606.5	-2307.09					21.7	43900.7	45318.4	-4563.22				21.7	85809.3	81456.5	2239.78
	21.71	29975.2	28994.8	-3660.78				21.71	27726.5	26376.2	23612.7	-2384.91					21.71	44114.5	45444.8	-4475.9				21.71	84101.2	79081.9	2906.28
	21.72	30029.3	29025.8	-3637.59				21.72	27715.9	26327.5	23619	-2346.82					21.72	44120.9	45573.5	-4598.2				21.72	82414.2	76794.7	3506.5
	21.73	29871	29059.5	-3829.58				21.73	27652.5	26281.7	23625.4	-2364.36					21.73	44179.9	45702.9	-4668.62				21.73	80706.3	74600	3993.31
	21.74	29966.3	29096.2	-3771.05				21.74	27807.6	26238.5	23631.8	-2166.08					21.74	43917.3	45831	-5059.34				21.74	79185.8	72500.7	4572.07
	21.75	29793.5	29136.1	-3983.73				21.75	27665.9	26197.9	23638.3	-2267.22					21.75	44050.1	45955.4	-5050.87				21.75	77579.6	70498	4968.6
	21.76	29796.3	29179.3	-4024.19				21.76	27656.6	26159.8	23644.9	-2238.29					21.76	44119.4	46073.3	-5099.48				21.76	75748.8	68591.9	5043.89
	21.77	29841.8	29226	-4025.37				21.77	27764	26123.9	23651.6	-2095.13					21.77	44119.1	46182	-5208.49				21.77	74163.7	66781.5	5269.18
	21.78	29951.1	29276.3	-3966.36				21.78	27551.3	26090.3	23658.4	-2274.2					21.78	44150.1	46278.5	-5273.99				21.78	72831.8	65064.8	5654.05
	21.79	29971.3	29330.4	-4000.2				21.79	27269.4	26058.8	23665.2	-2524.55					21.79	44084.9	46360	-5420.71				21.79	71239	63439.2	5686.76
	21.8	29838.1	29388.4	-4191.45				21.8	27291.5	26029.3	23672.1	-2472.94					21.8	44037.7	46424.3	-5532.2				21.8	69796.1	61901.8	5781.34
	21.81	29868.8	29450.4	-4222.71				21.81	27425.3	26001.7	23679.1	-2311.57					21.81	44104.5	46469.5	-5510.63				21.81	68451.1	60449.2	5888.78
	21.82	29851.1	29516.4	-4306.37				21.82	27391.6	25975.9	23686.2	-2319.53					21.82	44033.3	46494.5	-5606.87				21.82	66715.8	59077.8	5524.94
	21.83	29741.1	29586.5	-4486.47				21.83	27290	25952	23693.3	-2397.06					21.83	44062.2	46499	-5582.41				21.83	65398	57784.1	5500.86
	21.84	29865.8	29660.6	-4435.87				21.84	27357.5	25929.7	23700.5	-2307.29					21.84	44325.2	46483.3	-5303.74				21.84	64244.2	56564	5567.21
	21.85	29839.2	29738.6	-4540.48				21.85	27298	25909	23707.8	-2346.11					21.85	44458	46448.6	-5136.17				21.85	63158.6	55413.9	5631.69
	21.86	29900.4	29820.2	-4560.91				21.86	27390.6	25889.9	23715.1	-2234.45					21.86	44454.1	46396.6	-5088.01				21.86	61788.6	54330.1	5345.51
	21.87	29782.7	29905.2	-4763.62				21.87	27468.8	25872.3	23722.5	-2138.66					21.87	44308.9	46329.4	-5166.09				21.87	60242.6	53309	4820.67
	21.88	29790.1	29993.1	-4844.12				21.88	27509.8	25856.2	23730	-2081.53					21.88	44318.3	46249.5	-5076.77				21.88	59203.8	52347	4743.88
	21.89	29955.5	30083.2	-4768.77				21.89	27555.1	25841.4	23737.5	-2021.45					21.89	44382.9	46159.7	-4922.34				21.89	58125.8	51440.7	4572.08
	21.9	29840.6	30174.8	-4975.3				21.9	27602.9	25828.1	23745.1	-1960.28					21.9	44467.2	46062.4	-4740.84				21.9	57356.1	50586.9	4656.22
	21.91	29778.5	30266.9	-5129.45				21.91	27473.7	25816	23752.7	-2077.42					21.91	44254.3	45960.4	-4851.68				21.91	56172	49782.4	4276.59
	21.92	29848.5	30358.3	-5150.85				21.92	27393.9	25805.2	23760.5	-2146.52					21.92	44439.5	45855.9	-4561.94				21.92	54984.7	49024	3847.61
	21.93	29957.1	30447.7	-5131.69				21.93	27631.2	25795.7	23768.2	-1899.69					21.93	44541	45751	-4355.54				21.93	54027.6	48309.1	3605.46
	21.94	30016.4	30533.6	-5158.31				21.94	27680.1	25787.4	23776.1	-1842.46					21.94	44613.9	45647.4	-4179.03				21.94	53012.8	47634.9	3264.88
	21.95	29903.7	30614.3	-5351.76				21.95	27468.4	25780.3	23784	-2047.03					21.95	44474.2	45546.5	-4217.83				21.95	52473.9	46998.8	3362.14
	21.96	29990.3	30688.2	-5339.02				21.96	27440.2	25774.3	23791.9	-2069.3					21.96	44365.8	45449.4	-4229.15				21.96	51382.2	46398.4	2870.77
	21.97	29702.5	30753.4	-5692.04				21.97	27622	25769.4	23799.9	-1882.65					21.97	44335.8	45356.8	-4166.65				21.97	50532.8	45831.5	2588.26
	21.98	29499.2	30808.3	-5950.2				21.98	27726.7	25765.7	23808	-1774.14					21.98	44635.9	45269.5	-3779.17				21.98	50041.5	45296	2632.48
	21.99	29587.4	30851.3	-5904.95				21.99	27622	25763	23816.1	-1876.14					21.99	44635.6	45187.6	-3697.6				21.99	49317.5	44789.7	2414.76
	22	29630	30881	-5892.08				22	27510.8	25761.4	23824.3	-1985.77					22	44466	45111.3	-3790.89				22	48470.5	44310.8	2046.71
	22.01	29777.7	30896.5	-5759.89				22.01	27654.5	25760.9	23832.5	-1841.53					22.01	44435.2	45040.6	-3751.05				22.01	47792.8	43857.6	1822.28
	22.02	29869.6	30897	-5668.46				22.02	27648.9	25761.4	23840.7	-1847.6					22.02	44528.2	44975.6	-3592.99				22.02	47141.2	43428.3	1599.86
	22.03	29939.8	30882.2	-5583.48				22.03	27707.4	25762.9	23849.1	-1790.66					22.03	44429.5	44915.9	-3631.95				22.03	46322	43021.5	1187.44
	22.04	30082.4	30852.3	-5411.06				22.04	27807.9	25765.4	23857.4	-1692.68					22.04	44321.6	44861.4	-3685.36				22.04	45772.2	42635.8	1023.42
	22.05	30067	30807.7	-5381.79				22.05	27804.1	25768.9	23865.8	-1699.97					22.05	44498.1	44811.9	-3459.43				22.05	45380.3	42269.8	997.451
	22.06	29833.7	30749.3	-5556.77				22.06	27772.5	25773.4	23874.3	-1736.14					22.06	44768	44767.1	-3144.67				22.06	44879.2	41922.3	843.887
	22.07	29862.3	30678.2	-5456.99				22.07	27812	25779	23882.8	-1702.1					22.07	44523.1	44726.7	-3349.2				22.07	44213.6	41592	508.505
	22.08	29841.2	30595.9	-5395.79				22.08	27896.7	25785.5	23891.3	-1623.87					22.08	44773	44690.5	-3063.1				22.08	43715.9	41278	324.925
	22.09	29737.6	30503.8	-5407.37				22.09	27877.9	25792.9	23899.9	-1650.17					22.09	44966.3	44658.1	-2837.38				22.09	43233.4	40979.2	141.141
	22.1	29943.8	30403.7	-5101.08				22.1	27969	25801.4	23908.5	-1567.62					22.1	44731.5	44629.4	-3043.41				22.1	42796.6	40694.7	-11.1762
	22.11	29622.8	30297.3	-5315.62				22.11	28001.4	25810.9	23917.2	-1544.62					22.11	44711.2	44603.9	-3038.35				22.11	42544.1	40423.7	7.4364
	22.12	29526.3	30186.1	-5300.91				22.12	28082.6	25821.4	23925.9	-1473.89					22.12	44766	44581.6	-2961.15				22.12	41932.5	40165.2	-345.76
	22.13	29726.2	30071.7	-4986.66				22.13	27863.4	25832.8	23934.6	-1704.6					22.13	44708.2	44562.1	-2999.45				22.13	41708.8	39918.7	-322.91
	22.14	29905.2	29955.6	-4691.51				22.14	27890	25845.3	23943.4	-1690.53					22.14	44945	44545.2	-2745.82				22.14	41228	39683.4	-568.437
	22.15	29722.1	29839	-4757.96				22.15	27986	25858.8	23952.2	-1608.02					22.15	44816.6	44530.7	-2859.69				22.15	40755.1	39458.7	-816.602
	22.16	29762.6	29722.9	-4601.42				22.16	28124	25873.4	23961	-1484.51					22.16	44522	44518.5	-3142.1				22.16	40581.2	39243.9	-775.75
	22.17	29730	29608.4	-4519.48				22.17	28324.3	25889	23969.9	-1299.82					22.17	44555.8	44508.3	-3098.06				22.17	40453.3	39038.5	-698.191
	22.18	29468.6	29496.1	-4668.64				22.18	28254.5	25905.6	23978.8	-1386.31					22.18	44766.3	44499.9	-2879.22				22.18	39990.8	38841.9	-964.18
	22.19	29368.9	29386.7	-4658.91				22.19	28140	25923.3	23987.8	-1518.48					22.19	44824.4	44493.3	-2814.48				22.19	39377.7	38653.8	-1389.14
	22.2	29404.8	29280.6	-4516.89				22.2	28165.8	25942.1	23996.7	-1511.42					22.2	44823.1	44488.2	-2810.72				22.2	39257.4	38473.6	-1329.18
	22.21	29463.2	29178.1	-4356.02				22.21	28166.2	25962	24005.7	-1530.95					22.21	44860.4	44484.6	-2769.76				22.21	39026.3	38300.9	-1387.69
	22.22	29412	29079.5	-4308.66				22.22	28204.8	25982.9	24014.7	-1513.27					22.22	44947.4	44482.3	-2680.52				22.22	38611.7	38135.4	-1636.73
	22.23	29270	28984.8	-4355.91				22.23	28462.7	26005	24023.8	-1277.48					22.23	44923.4	44481.2	-2703.4				22.23	38167.2	37976.6	-1922.44
	22.24	29328.1	28894.1	-4207.11				22.24	28500.3	26028.1	24032.9	-1263.01					22.24	44857.8	44481.3	-2769.04				22.24	38070.3	37824.3	-1866.95
	22.25	29388.7	28807.4	-4059.9				22.25	28396	26052.4	24042	-1391.53					22.25	44997	44482.4	-2630.9				22.25	38015.8	37678	-1775.23
	22.26	29492.2	28724.7	-3873.64				22.26	28518.3	26077.7	24051.1	-1294.54					22.26	44975.2	44484.4	-2654.8				22.26	37702	37537.5	-1948.54
	22.27	29571.6	28645.8	-3715.39				22.27	28481.5	26104.2	24060.2	-1357.86					22.27	44957.9	44487.3	-2674.93				22.27	37691.2	37402.5	-1824.35
	22.28	29597.1	28570.7	-3614.68				22.28	28499.8	26131.8	24069.4	-1367.1					22.28	45090.6	44491	-2546.02				22.28	37437	37272.8	-1948.75
	22.29	29614.5	28499.2	-3525.75				22.29	28513.7	26160.5	24078.6	-1382.03					22.29	44876.2	44495.5	-2764.86				22.29	37125	37148	-2136.02
	22.3	29410.5	28431.1	-3661.7				22.3	28572.3	26190.6	24087.8	-1353.42					22.3	44847.9	44500.7	-2798.41				22.3	37145.9	37028	-1995.06
	22.31	29374.7	28366.3	-3632.73				22.31	28723.9	26222	24097	-1233.28					22.31	44851.8	44506.5	-2800.36				22.31	37006.2	36912.5	-2019.32
	22.32	29365.9	28304.7	-3579.86				22.32	28882.6	26254.8	24106.3	-1107.38					22.32	44748.8	44513	-2909.84				22.32	36785.2	36801.3	-2129.09
	22.33	29305.1	28246	-3581.97				22.33	28860.8	26289.2	24115.5	-1163.57					22.33	44944.3	44520	-2721.37				22.33	36506.3	36694.3	-2301.03
	22.34	29262.1	28190.1	-3569.11				22.34	28943.5	26325.2	24124.8	-1116.78					22.34	44872.8	44527.6	-2800.45				22.34	36473.1	36591.1	-2231.08
	22.35	29278.2	28136.8	-3499.72				22.35	28883.6	26362.8	24134.1	-1214.35					22.35	44933.4	44535.7	-2747.92				22.35	36491.8	36491.8	-2112.97
	22.36	29216	28086.1	-3511.26				22.36	29121.6	26402.3	24143.4	-1015.91					22.36	45067.3	44544.3	-2622.61				22.36	36114.8	36396	-2394.25
	22.37	29165.4	28037.7	-3513.38				22.37	29373.8	26443.7	24152.7	-805.034					22.37	45131	44553.3	-2567.94				22.37	35790.6	36303.6	-2626.08
	22.38	29205.7	27991.5	-3426.91				22.38	29253.4	26487.2	24162	-968.943					22.38	45132	44562.8	-2576.34				22.38	35919	36214.6	-2408.62
	22.39	29236.3	27947.3	-3352.11				22.39	29278	26532.7	24171.3	-989.942					22.39	45204.9	44572.6	-2513.3				22.39	35746.8	36128.7	-2494.88
	22.4	29103.3	27905.1	-3442.91				22.4	29357.1	26580.6	24180.7	-958.625					22.4	45205.7	44582.9	-2522.78				22.4	35764.2	36045.7	-2394.53
	22.41	28831.2	27864.7	-3674.63				22.41	29638.5	26630.7	24190	-727.411					22.41	45151.7	44593.5	-2587.37				22.41	35527.9	35965.7	-2550.86
	22.42	28969.2	27825.9	-3497.82				22.42	29626.8	26683.4	24199.4	-791.661					22.42	45079.5	44604.5	-2670.59				22.42	35279.5	35888.4	-2721.99
	22.43	29121.7	27788.7	-3308.2				22.43	29480.8	26738.6	24208.8	-992.965					22.43	45108.4	44615.8	-2652.99				22.43	35289.9	35813.8	-2636.95
	22.44	29102.9	27753	-3291.25				22.44	29448.8	26796.6	24218.1	-1082.92					22.44	45117.6	44627.4	-2655.37				22.44	35085	35741.7	-2769.7
	22.45	29145.5	27718.7	-3214.27				22.45	29701.1	26857.4	24227.5	-891.461					22.45	45162	44639.4	-2622.9				22.45	35132.9	35672	-2652.14
	22.46	29066.9	27685.6	-3259.85				22.46	29874.5	26921.3	24236.9	-781.876					22.46	45292.4	44651.6	-2504.82				22.46	35124.7	35604.7	-2592.99
	22.47	28986	27653.8	-3308.83				22.47	29774.6	26988.3	24246.3	-948.91					22.47	45309.8	44664.1	-2499.88				22.47	34951.9	35539.6	-2700.71
	22.48	29214.9	27623	-3049.21				22.48	29700.7	27058.8	24255.6	-1093.25					22.48	45461	44676.9	-2361.49				22.48	34851.3	35476.6	-2738.31
	22.49	29013.1	27593.3	-3221.32				22.49	29800.8	27132.8	24265	-1067.15					22.49	45505.4	44690	-2330.19				22.49	34928.7	35415.8	-2600.08
	22.5	29013.8	27564.5	-3191.91				22.5	29850.6	27210.6	24274.4	-1095.11					22.5	45444.8	44703.3	-2404.07				22.5	34774.3	35356.9	-2695.56
	22.51	28894.6	27536.7	-3283.26				22.51	29928.9	27292.4	24283.8	-1098.67					22.51	45517.3	44716.8	-2345.12				22.51	34804.1	35299.9	-2608.8
	22.52	28793.4	27509.7	-3357.4				22.52	30330	27378.4	24293.1	-783.623					22.52	45330	44730.6	-2546.22				22.52	34594.4	35244.8	-2763.33
	22.53	28814.3	27483.5	-3310.34				22.53	30330.5	27469	24302.5	-873.587					22.53	45193.7	44744.7	-2696.6				22.53	34578.4	35191.4	-2725.98
	22.54	28991.1	27458	-3108.03				22.54	30404	27564.4	24311.9	-895.554					22.54	45339.7	44758.9	-2564.83				22.54	34660.6	35139.7	-2592.11
	22.55	28836.3	27433.3	-3238.11				22.55	30521.8	27664.7	24321.2	-878.104					22.55	45387.8	44773.4	-2531.22				22.55	34573.3	35089.7	-2629.42
	22.56	28834.2	27409.1	-3216.05				22.56	30697.9	27770.5	24330.6	-807.759					22.56	45458.8	44788.1	-2474.93				22.56	34560.9	35041.3	-2593.4
	22.57	28940.9	27385.6	-3085.9				22.57	30626.8	27881.9	24339.9	-990.197					22.57	45430.1	44803	-2518.52				22.57	34281.8	34994.4	-2825.59
	22.58	28737.5	27362.7	-3266.34				22.58	30579.3	27999.3	24349.3	-1155.21					22.58	45464.8	44818.1	-2498.85				22.58	34192.2	34948.9	-2869.68
	22.59	28793.3	27340.3	-3188.09				22.59	30523.1	28123.1	24358.6	-1335.13					22.59	45561.1	44833.4	-2417.93				22.59	34270.5	34904.9	-2747.39
	22.6	28797.3	27318.4	-3162.23				22.6	30631.7	28253.6	24367.9	-1357.1					22.6	45374.7	44848.9	-2619.79				22.6	34217.5	34862.2	-2757.79
	22.61	28589.6	27297	-3348.51				22.61	30802.3	28391.3	24377.2	-1324.14					22.61	45464.3	44864.6	-2545.88				22.61	33995.1	34820.9	-2938.86
	22.62	28533.3	27276	-3383.83				22.62	31017	28536.5	24386.5	-1254.66					22.62	45729.5	44880.5	-2296.6				22.62	34023.9	34780.8	-2869.99
	22.63	28575.6	27255.5	-3321.04				22.63	31061.3	28689.6	24395.8	-1363.48					22.63	45533.3	44896.5	-2508.81				22.63	33976.1	34742	-2878.94
	22.64	28710.2	27235.3	-3166.26				22.64	30940.6	28851.1	24405.1	-1645.61					22.64	45385.1	44912.8	-2673.29				22.64	33711.9	34704.4	-3105.53
	22.65	28692.5	27215.6	-3164.19				22.65	31014.7	29021.4	24414.3	-1741.79					22.65	45581.2	44929.2	-2493.58				22.65	33645.9	34668	-3135.08
	22.66	28695.9	27196.2	-3141.38				22.66	30985.9	29200.9	24423.6	-1950.12					22.66	45633.2	44945.8	-2458.14				22.66	33855.7	34632.6	-2890
	22.67	28667.6	27177.1	-3150.68				22.67	31088.7	29390.1	24432.8	-2036.57					22.67	45723.1	44962.5	-2384.99				22.67	33883.8	34598.4	-2827.62
	22.68	28543.9	27158.6	-3255.84				22.68	31352.1	29589.4	24442	-1972.41					22.68	45726.8	44979.4	-2398.24				22.68	33922.7	34565.2	-2755.57
	22.69	28662.3	27140.2	-3119.02				22.69	31285.5	29799.3	24451.2	-2248.98					22.69	45801.4	44996.5	-2340.74				22.69	33912.1	34533.1	-2734.02
	22.7	28710	27122.1	-3053.22				22.7	31341.3	30020.1	24460.4	-2414.01					22.7	45805.7	45013.8	-2353.72				22.7	33491.2	34501.9	-3123.76
	22.71	28456	27104.3	-3289.41				22.71	31351.5	30252.3	24469.5	-2635.99					22.71	45823.3	45031.2	-2353.48				22.71	33546.1	34471.7	-3038.68
	22.72	28325.9	27086.7	-3401.92				22.72	31655.6	30496.2	24478.6	-2575.71					22.72	45991.2	45048.8	-2203.17				22.72	33751.3	34442.5	-2804.16
	22.73	28385.1	27069.4	-3325.41				22.73	31686.5	30752	24487.7	-2800.61					22.73	45957.1	45066.6	-2255.09				22.73	33850.3	34414.2	-2676.85
	22.74	28371.9	27052.3	-3321.51				22.74	31789.2	31019.9	24496.8	-2965.91					22.74	45831.6	45084.5	-2398.5				22.74	33611.1	34386.7	-2888.67
	22.75	28446.9	27035.4	-3229.63				22.75	31753.4	31300.1	24505.9	-3281.86					22.75	45823.4	45102.6	-2424.7				22.75	33596.3	34360.2	-2876.94
	22.76	28333.8	27018.8	-3326.12				22.76	31849	31592.5	24514.9	-3478.67					22.76	45733.6	45120.8	-2532.74				22.76	33719.9	34334.5	-2727.63
	22.77	28123.7	27002.4	-3519.87				22.77	31859.4	31897	24523.9	-3772.77					22.77	45768.3	45139.2	-2516.44				22.77	33693.5	34309.7	-2729.25
	22.78	28101.6	26986.3	-3525.76				22.78	31724.3	32213.1	24532.9	-4223.89					22.78	45937.5	45157.7	-2365.81				22.78	33573.2	34285.7	-2825.54
	22.79	28248.8	26970.3	-3362.63				22.79	31807.7	32540.2	24541.9	-4467.56					22.79	46216.7	45176.4	-2105.34				22.79	33558.8	34262.5	-2816.71
	22.8	28396	26954.5	-3199.56				22.8	31962.3	32877.4	24550.8	-4650.22					22.8	46168.4	45195.3	-2172.44				22.8	33619	34240.1	-2734.09
	22.81	28188	26938.9	-3391.97				22.81	31976.8	33223.4	24559.7	-4981.82					22.81	46212.4	45214.3	-2147.52				22.81	33458	34218.5	-2873.55
	22.82	28170.6	26923.5	-3393.99				22.82	31992.2	33576.9	24568.6	-5319.85					22.82	46233.5	45233.5	-2145.58				22.82	33573	34197.7	-2737.65
	22.83	28209.2	26908.2	-3340.14				22.83	32163.6	33935.7	24577.4	-5507.29					22.83	46207.8	45252.9	-2190.6				22.83	33579	34177.6	-2711.66
	22.84	28222.5	26893.1	-3311.79				22.84	32233.9	34297.4	24586.3	-5798.68					22.84	46189.6	45272.4	-2228.4				22.84	33479	34158.3	-2792.37
	22.85	28090.2	26878.3	-3429.23				22.85	32303	34659.4	24595	-6091.48					22.85	46280.6	45292	-2157.07				22.85	33427.2	34139.8	-2825.63
	22.86	28113.1	26863.6	-3391.56				22.86	32406	35018.1	24603.8	-6347.23					22.86	46351.7	45311.9	-2105.8				22.86	33379.6	34122	-2855.44
	22.87	28171.9	26849	-3318.21				22.87	32257.3	35370	24612.5	-6847.8					22.87	46316	45331.9	-2161.44				22.87	33380.8	34105	-2837.18
	22.88	28149.9	26834.5	-3325.75				22.88	32343.5	35710.9	24621.2	-7102.52					22.88	46333.8	45352	-2163.79				22.88	33534.2	34088.7	-2667.53
	22.89	27975.9	26820.2	-3485.42				22.89	32684.3	36036.3	24629.9	-7087.09					22.89	46366	45372.4	-2151.97				22.89	33593.4	34073.2	-2592.86
	22.9	27889.5	26806.1	-3557.75				22.9	32582.8	36341.6	24638.5	-7493.96					22.9	46430.6	45392.9	-2107.82				22.9	33611.5	34058.5	-2560
	22.91	28000	26792.1	-3433.2				22.91	32513.2	36622.2	24647.1	-7844.13					22.91	46504.1	45413.5	-2055.01				22.91	33643.6	34044.5	-2513.98
	22.92	28054.8	26778.2	-3364.51				22.92	32519.9	36873.3	24655.6	-8088.57					22.92	46350.7	45434.4	-2229.31				22.92	33456.3	34031.3	-2688.01
	22.93	27869.3	26764.4	-3536.29				22.93	32451.4	37090.6	24664.1	-8374.39					22.93	46392	45455.4	-2209.02				22.93	33386.7	34018.9	-2745.2
	22.94	27910.4	26750.8	-3481.55				22.94	32401.8	37270.2	24672.6	-8603.6					22.94	46521.5	45476.6	-2100.66				22.94	33456	34007.3	-2664.29
	22.95	28060.7	26737.3	-3317.77				22.95	32583.6	37408.7	24681	-8560.26					22.95	46739.8	45498	-1903.82				22.95	33533.1	33996.5	-2576.45
	22.96	27963.4	26724	-3401.73				22.96	32650.1	37503.6	24689.4	-8588.64					22.96	46632.1	45519.5	-2033.07				22.96	33568.1	33986.5	-2531.41
	22.97	27856	26710.8	-3495.89				22.97	32692.8	37553.1	24697.8	-8595.36					22.97	46483.2	45541.3	-2203.67				22.97	33493.6	33977.3	-2596.76
	22.98	27872.2	26697.7	-3466.58				22.98	32768.1	37556.5	24706.1	-8523.52					22.98	46530.1	45563.3	-2178.77				22.98	33355.3	33969.1	-2726.8
	22.99	27922.4	26684.7	-3403.38				22.99	32556.1	37514.1	24714.3	-8693.11					22.99	46671.9	45585.4	-2059.07				22.99	33370.4	33961.7	-2704.32
	23	27896.7	26671.8	-3416.23				23	32586.1	37427.1	24722.6	-8576.17					23	46844.9	45607.8	-1908.42				23	33402.6	33955.2	-2665.55
	23.01	27781.8	26659.1	-3518.44				23.01	32691.7	37297.7	24730.8	-8341.07					23.01	46841	45630.3	-1934.93				23.01	33439.7	33949.6	-2622.94
	23.02	27720.1	26646.5	-3567.53				23.02	32635.2	37128.6	24738.9	-8228.48					23.02	46789.1	45653.1	-2009.59				23.02	33346.9	33945	-2711.16
	23.03	27677.7	26634	-3597.41				23.03	32696.2	36923.4	24747	-7962.36					23.03	46689.4	45676.1	-2132.27				23.03	33375.1	33941.4	-2679.35
	23.04	27680.2	26621.6	-3582.55				23.04	32644.3	36686.3	24755.1	-7777.16					23.04	46893.8	45699.3	-1951.08				23.04	33702.4	33938.8	-2349.38
	23.05	27862.1	26609.4	-3388.38				23.05	32591.5	36421.5	24763.1	-7565.11					23.05	46876.8	45722.7	-1991.58				23.05	33667.9	33937.2	-2382.35
	23.06	27832.7	26597.2	-3405.6				23.06	32563.1	36133.6	24771	-7305.64					23.06	46820.6	45746.4	-2071.43				23.06	33421.9	33936.8	-2627.83
	23.07	27759	26585.2	-3467.28				23.07	32445.7	35827.2	24778.9	-7116.66					23.07	46823.6	45770.4	-2092.32				23.07	33572	33937.4	-2478.43
	23.08	27617.9	26573.3	-3596.54				23.08	32518.6	35506.7	24786.8	-6723.18					23.08	46763.8	45794.5	-2176.33				23.08	33666.2	33939.2	-2386.06
	23.09	27667.7	26561.5	-3534.96				23.09	32586.2	35176.3	24794.6	-6325.23					23.09	46835.8	45819	-2128.78				23.09	33521.3	33942.2	-2533.95
	23.1	27621.1	26549.9	-3569.88				23.1	32604.3	34840	24802.4	-5970.84					23.1	47005.7	45843.7	-1983.57				23.1	33459.4	33946.4	-2600.03
	23.11	27585.6	26538.3	-3593.86				23.11	32623	34501.2	24810.1	-5613.35					23.11	47028	45868.7	-1986.32				23.11	33636.7	33951.9	-2428.23
	23.12	27611.4	26526.9	-3556.62				23.12	32624.7	34163.1	24817.8	-5273.53					23.12	46879	45894	-2160.62				23.12	33628.1	33958.7	-2443.62
	23.13	27565.7	26515.6	-3591.01				23.13	32472	33828.4	24825.4	-5091.59					23.13	47118.3	45919.6	-1946.94				23.13	33533.3	33966.7	-2546.47
	23.14	27664.6	26504.4	-3480.92				23.14	32159.9	33499.4	24833	-5074.62					23.14	47266.9	45945.5	-1824.24				23.14	33387.1	33976.2	-2702.12
	23.15	27621	26493.4	-3513.56				23.15	32184.4	33177.9	24840.5	-4728.63					23.15	47266.9	45971.8	-1850.45				23.15	33450.2	33986.9	-2649.74
	23.16	27592.2	26482.5	-3531.38				23.16	32219	32865.5	24847.9	-4381.66					23.16	47067	45998.4	-2076.97				23.16	33457	33999.1	-2655.08
	23.17	27576.2	26471.7	-3536.64				23.17	32335.9	32563.4	24855.3	-3962.62					23.17	47242.6	46025.4	-1928.39				23.17	33475	34012.5	-2650.58
	23.18	27550.3	26461.1	-3551.85				23.18	32297.2	32272.3	24862.7	-3710.2					23.18	47406.7	46052.7	-1791.62				23.18	33494.7	34027.4	-2645.73
	23.19	27472.4	26450.5	-3619.22				23.19	32103.3	31992.9	24870	-3624.74					23.19	47191.8	46080.4	-2034.22				23.19	33713.6	34043.5	-2442.85
	23.2	27360.6	26440.2	-3720.71				23.2	31878.1	31725.8	24877.2	-3582.84					23.2	47271.6	46108.6	-1982.54				23.2	33756.8	34060.8	-2417.02
	23.21	27309.1	26429.9	-3761.94				23.21	31844.8	31470.9	24884.4	-3361.26					23.21	47409.6	46137.2	-1873.18				23.21	33639.2	34079.3	-2553.06
	23.22	27402.4	26419.9	-3658.58				23.22	31802.1	31228.3	24891.6	-3161.35					23.22	47435.3	46166.3	-1876.55				23.22	33513.7	34098.8	-2698.09
	23.23	27492.7	26409.9	-3558.39				23.23	31916.8	30998.1	24898.6	-2816.43					23.23	47350.2	46195.8	-1991.22				23.23	33527.8	34119.2	-2704.46
	23.24	27467.5	26400.2	-3573.77				23.24	31819.2	30779.9	24905.7	-2695.86					23.24	47582.8	46225.9	-1788.73				23.24	33628.1	34140.3	-2625.25
	23.25	27408.2	26390.5	-3623.49				23.25	31608.1	30573.7	24912.6	-2700.78					23.25	47705.7	46256.5	-1696.42				23.25	33778	34161.9	-2496.93
	23.26	27414	26381.1	-3608.18				23.26	31592.7	30379	24919.5	-2521.38					23.26	47545.1	46287.7	-1888.25				23.26	33929.8	34183.7	-2366.85
	23.27	27435.1	26371.8	-3577.77				23.27	31618.6	30195.5	24926.4	-2312.06					23.27	47513.7	46319.6	-1951.46				23.27	33740	34205.3	-2578.37
	23.28	27437.2	26362.7	-3566.57				23.28	31541	30022.8	24933.2	-2216.93					23.28	47587.3	46352.1	-1910.33				23.28	33626.2	34226.5	-2713.39
	23.29	27331.2	26353.7	-3663.68				23.29	31428.3	29860.6	24939.9	-2167.53					23.29	47677.9	46385.3	-1852.91				23.29	33745.9	34246.9	-2613.94
	23.3	27342.5	26345	-3643.59				23.3	31306.7	29708.5	24946.6	-2136.94					23.3	47648.8	46419.2	-1916.04				23.3	33807.2	34265.9	-2571.68
	23.31	27351.4	26336.4	-3626.16				23.31	31099.2	29566	24953.2	-2201.91					23.31	47593.9	46454	-2005.66				23.31	33911.7	34283.2	-2484.5
	23.32	27272.2	26328.1	-3697.04				23.32	30961.2	29432.7	24959.7	-2206.67					23.32	47646.6	46489.7	-1988.63				23.32	34050.9	34298.2	-2360.33
	23.33	27127.6	26319.9	-3833.47				23.33	30915.8	29308.2	24966.2	-2127.62					23.33	47747	46526.2	-1924.81				23.33	34121.3	34310.6	-2302.37
	23.34	27071.5	26312	-3881.66				23.34	30929.3	29192.3	24972.6	-1998.08					23.34	47730.1	46563.8	-1979.3				23.34	34030.7	34319.9	-2402.14
	23.35	27249.1	26304.3	-3696.4				23.35	30765.8	29084.4	24979	-2053.74					23.35	47814.5	46602.5	-1933.59				23.35	33966.8	34325.6	-2471.77
	23.36	27281.6	26296.9	-3656.41				23.36	30733.7	28984.3	24985.2	-1985.77					23.36	47869.2	46642.4	-1918.8				23.36	33751.1	34327.4	-2689.3
	23.37	27337.8	26289.7	-3593.05				23.37	30723.5	28891.6	24991.5	-1903.24					23.37	48028.9	46683.5	-1800.25				23.37	33760.1	34325	-2677.94
	23.38	27227	26283.5	-3697.68				23.38	30633.8	28806	24997.6	-1907.36					23.38	48288.4	46726	-1583.27				23.38	34032.3	34318.3	-2399.03
	23.39	27109.8	26276.9	-3808.17				23.39	30549.2	28727.2	25003.7	-1913.2					23.39	48354.5	46770	-1561.11				23.39	34069.1	34307.1	-2350.99
	23.4	27140.2	26270.5	-3771.5				23.4	30581.2	28655	25009.8	-1808.93					23.4	48199.8	46815.7	-1761.41				23.4	33976.7	34291.3	-2427.71
	23.41	27146.6	26264.5	-3758.99				23.41	30428.1	28589	25015.7	-1896.1					23.41	48224.5	46863	-1784.11				23.41	33768.4	34271.2	-2615.84
	23.42	27123.1	26258.8	-3776.84				23.42	30411.9	28529.1	25021.6	-1852.34					23.42	48242.2	46912.3	-1815.73				23.42	33718.6	34246.8	-2641.19
	23.43	27086.2	26253.4	-3808.36				23.43	30253.5	28475	25027.5	-1956.72					23.43	48052.3	46963.7	-2056.92				23.43	33747.2	34218.4	-2584.22
	23.44	27091.6	26248.4	-3797.88				23.44	30082.5	28426.6	25033.2	-2079.28					23.44	48341.7	47017.3	-1821.2				23.44	33818.7	34186.3	-2480.69
	23.45	27075.3	26243.8	-3809.57				23.45	29949.4	28383.6	25038.9	-2169.34					23.45	48368.6	47073.3	-1850.25				23.45	33809.4	34150.9	-2454.52
	23.46	26928.1	26239.6	-3952.6				23.46	29928.3	28345.9	25044.6	-2152.74					23.46	48395.8	47131.9	-1881.69				23.46	33876.3	34112.7	-2349.35
	23.47	26896	26235.8	-3980.9				23.47	29816.8	28313.3	25050.1	-2231.73					23.47	48592.8	47193.4	-1746.18				23.47	33967.2	34072	-2217.82
	23.48	26879.1	26232.5	-3994.53				23.48	29687.8	28285.8	25055.6	-2333.2					23.48	48669	47258	-1734.54				23.48	34056.9	34029.2	-2085.36
	23.49	26834.1	26229.6	-4036.63				23.49	29711.7	28263.2	25061.1	-2286.6					23.49	48656.2	47325.9	-1815.23				23.49	34056.1	33984.9	-2041.84
	23.5	26807.9	26227.3	-4060.53				23.5	29661.6	28245.4	25066.4	-2318.9					23.5	48727.4	47397.3	-1815.52				23.5	33920.1	33939.5	-2132.44
	23.51	26779.3	26225.6	-4087.47				23.51	29552.1	28232.3	25071.7	-2415.32					23.51	48768.7	47472.6	-1849.52				23.51	33920.5	33893.3	-2085.79
	23.52	26912.2	26224.5	-3953.36				23.52	29582.4	28223.8	25076.9	-2376.54					23.52	48604.4	47552	-2093.2				23.52	34000.1	33846.7	-1959.65
	23.53	26880.7	26224	-3984.4				23.53	29623.7	28220	25082.1	-2331.44					23.53	48682	47635.8	-2099.43				23.53	34011.7	33800.1	-1901.4
	23.54	26837	26224.1	-4028.26				23.54	29572.1	28220.6	25087.1	-2383.67					23.54	48745.4	47724.3	-2124.54				23.54	33898.5	33753.6	-1968.1
	23.55	26902.1	26225.4	-3964.4				23.55	29350	28225.8	25092.2	-2610.87					23.55	48784.2	47817.8	-2179.21				23.55	33967.9	33707.6	-1852.76
	23.56	27035.8	26227	-3832.37				23.56	29280.5	28235.3	25097.1	-2689.94					23.56	48854.4	47916.5	-2207.67				23.56	33883.4	33662.3	-1891.86
	23.57	27039.7	26229.5	-3830.95				23.57	29060	28249.2	25101.9	-2924.36					23.57	48991.2	48020.8	-2175.14				23.57	33844.1	33617.8	-1886.69
	23.58	26885.5	26232.9	-3988.49				23.58	28933.4	28267.4	25106.7	-3069.18					23.58	48957.8	48130.8	-2318.56				23.58	33733.8	33574.2	-1953.4
	23.59	26852.6	26237.1	-4025.6				23.59	28873.9	28289.9	25111.4	-3151.09					23.59	49061.4	48246.7	-2330.92				23.59	33728	33531.6	-1916.62
	23.6	26789.7	26242.4	-4093.84				23.6	28801.5	28316.5	25116.1	-3250.09					23.6	48970.4	48368.8	-2543.98				23.6	33789.9	33490.2	-1813.26
	23.61	26765.8	26249	-4124.38				23.61	28660	28347.1	25120.6	-3422.26					23.61	48794.2	48497	-2848.38				23.61	33821.1	33449.9	-1741.8
	23.62	26779.6	26256.4	-4117.96				23.62	28508.8	28381.7	25125.1	-3608.1					23.62	49003.3	48631.4	-2773.68				23.62	33708.2	33410.8	-1815.56
	23.63	26834.4	26265	-4071.76				23.63	28495.4	28420	25129.6	-3659.76					23.63	49178.3	48771.6	-2738.9				23.63	33613.6	33372.9	-1872.34
	23.64	26864	26274.9	-4052.08				23.64	28499.3	28461.9	25133.9	-3697.77					23.64	49010.4	48917.3	-3052.52				23.64	33568.2	33336.1	-1880.92
	23.65	26832.4	26286.1	-4094.89				23.65	28472.4	28507	25138.2	-3769.77					23.65	49062.1	49067.9	-3151.36				23.65	33551.7	33300.5	-1861.87
	23.66	26852.1	26298.8	-4087.76				23.66	28387.7	28555.1	25142.4	-3902.59					23.66	49207.5	49222.5	-3160.54				23.66	33639	33266.1	-1740.16
	23.67	26756.2	26312.9	-4197.81				23.67	28336.9	28605.9	25146.5	-4004.06					23.67	49302.5	49379.8	-3222.92				23.67	33745.2	33232.8	-1600.61
	23.68	26712.8	26328.6	-4256.87				23.68	28360.2	28658.7	25150.5	-4033.6					23.68	49380.4	49538.4	-3303.54				23.68	33604.3	33200.5	-1709.26
	23.69	26619.3	26345.9	-4367.74				23.69	28197.8	28713.1	25154.5	-4250.47					23.69	49318.8	49696.3	-3523.07				23.69	33494.8	33169.3	-1787.53
	23.7	26586.3	26365	-4419.8				23.7	27982	28768.4	25158.4	-4521.62					23.7	49380.7	49851.1	-3616.03				23.7	33465.3	33139.1	-1786.8
	23.71	26798.6	26385.8	-4228.38				23.71	27848.5	28824	25162.2	-4710.61					23.71	49564.7	50000.4	-3581.35				23.71	33539.9	33109.8	-1682.93
	23.72	26819.7	26408.6	-4230				23.72	27773.6	28879	25165.9	-4840.56					23.72	49644	50141.3	-3642.88				23.72	33658.6	33081.4	-1535.9
	23.73	26635.2	26433.2	-4439.12				23.73	27838	28932.6	25169.6	-4829.81					23.73	49711.1	50270.7	-3705.17				23.73	33698.6	33053.9	-1468.32
	23.74	26591.5	26459.8	-4509.49				23.74	27879.9	28983.8	25173.2	-4839.12					23.74	49813.7	50386	-3717.82				23.74	33564.1	33027.2	-1576.18
	23.75	26507	26488.5	-4622.57				23.75	27660.2	29031.7	25176.7	-5106.59					23.75	49834	50484.4	-3795.9				23.75	33418.5	33001.3	-1695.91
	23.76	26659.3	26519.2	-4500.96				23.76	27537.7	29075.2	25180.1	-5272.64					23.76	49662.1	50563.7	-4047.2				23.76	33459.7	32976.2	-1629.54
	23.77	26750.8	26551.8	-4442.16				23.77	27680.1	29113.4	25183.5	-5168.42					23.77	49631.7	50622.3	-4136.15				23.77	33430.9	32951.7	-1633.84
	23.78	26707.3	26586.6	-4520.45				23.78	27570.9	29145.3	25186.7	-5309.52					23.78	49672.4	50659.2	-4132.37				23.78	33434.9	32927.9	-1605.99
	23.79	26764.2	26623.1	-4500.04				23.79	27320.4	29170.1	25189.9	-5584.82					23.79	49604.7	50674.1	-4215.03				23.79	33441.3	32904.7	-1576.45
	23.8	26656.7	26661.4	-4645.85				23.8	27343.9	29186.9	25193	-5578.22					23.8	49682.8	50667.7	-4130.4				23.8	33524.1	32882.1	-1471.06
	23.81	26530.4	26701.2	-4811.89				23.81	27407.2	29195.3	25196.1	-5523.27					23.81	49683.1	50640.8	-4103.31				23.81	33573.6	32860	-1399.49
	23.82	26652.6	26742.2	-4730.71				23.82	27483.7	29194.7	25199	-5446.13					23.82	49764.3	50595.4	-3976.66				23.82	33484.9	32838.5	-1466.63
	23.83	26628.3	26784.2	-4797.07				23.83	27451.2	29184.9	25201.9	-5468.91					23.83	49878.9	50533.4	-3800.09				23.83	33395.8	32817.4	-1534.65
	23.84	26440.7	26826.8	-5027.17				23.84	27439.2	29165.9	25204.7	-5461.83					23.84	49779.4	50457.3	-3823.42				23.84	33455.7	32796.9	-1454.23
	23.85	26460.6	26869.3	-5049.84				23.85	27164.5	29137.7	25207.4	-5708.28					23.85	49993.2	50369.7	-3522.13				23.85	33368	32776.7	-1521.75
	23.86	26551.5	26911.2	-5000.91				23.86	26990.1	29100.7	25210	-5845.71					23.86	50097.2	50273.3	-3321.65				23.86	33199.4	32757	-1670.6
	23.87	26509	26951.9	-5084.07				23.87	26970.8	29055.3	25212.6	-5819.69					23.87	50116.1	50170.7	-3200.2				23.87	33177.8	32737.6	-1672.86
	23.88	26492.3	26990.7	-5139.49				23.88	26826	29002.3	25215.1	-5911.49					23.88	49995.9	50064.3	-3214				23.88	33148.4	32718.6	-1683.2
	23.89	26384.3	27026.6	-5283.38				23.89	26641.6	28942.3	25217.4	-6035.89					23.89	49865.2	49956.4	-3236.76				23.89	33108.8	32699.9	-1704.18
	23.9	26355.7	27059	-5344.39				23.9	26691.3	28876.3	25219.8	-5920.08					23.9	49937.5	49848.9	-3056.99				23.9	33143.8	32681.6	-1650.77
	23.91	26435.6	27086.9	-5292.46				23.91	26819.4	28805	25222	-5720.69					23.91	49925.2	49743.3	-2963.64				23.91	33068.7	32663.5	-1707.81
	23.92	26379.7	27109.7	-5371.07				23.92	26785.1	28729.3	25224.1	-5679.36					23.92	50009.8	49641	-2776.78				23.92	33006.1	32645.7	-1752.61
	23.93	26399.2	27126.6	-5368.46				23.93	26868	28650.3	25226.2	-5517.52					23.93	50191.9	49543	-2496.73				23.93	33088.8	32628.2	-1652.45
	23.94	26484.3	27137	-5293.86				23.94	26797.6	28568.8	25228.2	-5506.38					23.94	50225.7	49450.1	-2369.99				23.94	33232.3	32610.9	-1491.65
	23.95	26417.5	27140.5	-5364.16				23.95	26476.4	28485.6	25230.1	-5744.37					23.95	50073.5	49362.6	-2434.75				23.95	33241.4	32593.9	-1465.49
	23.96	26341.2	27136.9	-5436.79				23.96	26298.8	28401.5	25231.9	-5837.83					23.96	49972.5	49281	-2454.14				23.96	33043.5	32577	-1646.49
	23.97	26321.6	27126	-5445.54				23.97	26290.5	28317.2	25233.7	-5761.79					23.97	50197.5	49205.4	-2153.53				23.97	32868.2	32560.3	-1805.2
	23.98	26399.4	27108	-5349.7				23.98	26261.5	28233.3	25235.3	-5706.92					23.98	50299.5	49135.9	-1981.96				23.98	32968.5	32543.9	-1688.41
	23.99	26342.4	27083	-5381.69				23.99	26324.5	28150.3	25236.9	-5560.9					23.99	50287.6	49072.2	-1930.25				23.99	33024.6	32527.5	-1615.9
	24	26335.2	27051.4	-5357.32				24	26388.2	28068.7	25238.4	-5415.62					24	50110	49014.4	-2049.99				24	33014	32511.3	-1610.31
	24.01	26378.9	27014	-5276.2				24.01	26328.6	27988.8	25239.8	-5395.35					24.01	50039.3	48962.1	-2068.39				24.01	33047.9	32495.2	-1560.34
	24.02	26306.3	26971.2	-5305.95				24.02	26205.2	27911	25241.1	-5440.87					24.02	50167	48915.2	-1893.72				24.02	32950.9	32479.2	-1641.35
	24.03	26235.5	26923.8	-5329.44				24.03	26193.8	27835.4	25242.4	-5376.75					24.03	50350.8	48873.3	-1668.07				24.03	32909.7	32463.3	-1666.67
	24.04	26216.1	26872.6	-5297.56				24.04	26285	27762.3	25243.6	-5212.39					24.04	50423.5	48836.2	-1558.28				24.04	32839.4	32447.5	-1721.06
	24.05	26211.2	26818.3	-5248.28				24.05	26209.9	27691.7	25244.6	-5216.95					24.05	50227.7	48803.7	-1721.6				24.05	32922.4	32431.7	-1622.32
	24.06	26199.7	26761.8	-5203.23				24.06	26082.5	27623.8	25245.6	-5276.39					24.06	50187.2	48775.4	-1733.82				24.06	32914.7	32415.9	-1614.2
	24.07	26206.9	26703.8	-5137.99				24.07	25942	27558.5	25246.6	-5351.63					24.07	50227.5	48751.1	-1669.17				24.07	32840.3	32400.1	-1672.78
	24.08	26164.1	26644.9	-5121.86				24.08	25945.6	27495.9	25247.4	-5285.46					24.08	50056.3	48730.5	-1819.72				24.08	32977.6	32384.3	-1519.74
	24.09	26200.4	26585.7	-5026.39				24.09	25913.9	27435.9	25248.1	-5257.16					24.09	49928.3	48713.3	-1930.58				24.09	32898.6	32368.5	-1582.88
	24.1	26308.9	26526.8	-4859.07				24.1	25754	27378.6	25248.8	-5359.68					24.1	50121.3	48699.4	-1723.62				24.1	32754	32352.6	-1711.65
	24.11	26378.8	26468.7	-4731.06				24.11	25719	27323.7	25249.4	-5339.91					24.11	50360.4	48688.4	-1473.6				24.11	32780.8	32336.7	-1668.89
	24.12	26311.2	26411.8	-4741.68				24.12	25794.5	27271.4	25249.9	-5212.07					24.12	50380.7	48680.2	-1445.03				24.12	32859.9	32320.7	-1573.79
	24.13	26167.6	26356.2	-4829.79				24.13	25826	27221.4	25250.3	-5130.58					24.13	50390.2	48674.5	-1429.85				24.13	32786.8	32304.6	-1630.76
	24.14	26108.2	26302.4	-4835.29				24.14	25780.5	27173.8	25250.7	-5128.47					24.14	50495.5	48671.2	-1321.26				24.14	32637.3	32288.4	-1764.17
	24.15	25999.3	26250.4	-4892.24				24.15	25730.2	27128.3	25250.9	-5133.33					24.15	50299.8	48670.1	-1515.86				24.15	32613.2	32272.2	-1772.06
	24.16	25842.8	26200.4	-4998.71				24.16	25730.8	27085	25251.1	-5089.33					24.16	49982.5	48671	-1834.11				24.16	32645.5	32255.9	-1723.44
	24.17	25911.1	26152.5	-4882.57				24.17	25721.4	27043.7	25251.2	-5057.44					24.17	50161.4	48673.8	-1658.02				24.17	32546.1	32239.5	-1806.42
	24.18	26064.5	26106.8	-4683.46				24.18	25540.5	27004.4	25251.2	-5198.97					24.18	50583.6	48678.4	-1240.41				24.18	32501.6	32223	-1834.47
	24.19	26070.2	26063.2	-4634.07				24.19	25429.7	26966.8	25251.1	-5272.27					24.19	50516.4	48684.6	-1313.75				24.19	32529.7	32206.5	-1789.83
	24.2	25959.5	26021.8	-4703.4				24.2	25445.4	26931.1	25250.9	-5220.83					24.2	50268.6	48692.3	-1569.21				24.2	32382.9	32189.9	-1919.97
	24.21	25862.6	25982.5	-4761				24.21	25458.7	26896.9	25250.7	-5173.37					24.21	50212.1	48701.3	-1634.87				24.21	32491.7	32173.2	-1794.56
	24.22	25835	25945.3	-4751.39				24.22	25450.8	26864.4	25250.3	-5148.67					24.22	50385.5	48711.7	-1471.84				24.22	32530.5	32156.5	-1739.1
	24.23	25840.9	25910.1	-4710.39				24.23	25377.4	26833.3	25249.9	-5191.07					24.23	50331.2	48723.4	-1537.8				24.23	32555.7	32139.8	-1697.11
	24.24	25929.8	25877	-4588.32				24.24	25339.2	26803.6	25249.4	-5199.59					24.24	50124.2	48736.1	-1757.52				24.24	32579.9	32123	-1656.18
	24.25	25896.6	25845.8	-4590.3				24.25	25279	26775.3	25248.9	-5231.39					24.25	50105.4	48750	-1790.15				24.25	32423.6	32106.2	-1795.66
	24.26	25881.3	25816.5	-4576.36				24.26	25132.4	26748.2	25248.2	-5350.95					24.26	50239.3	48764.9	-1671.21				24.26	32325.3	32089.4	-1877.12
	24.27	25808.1	25789	-4622.03				24.27	25147	26722.3	25247.4	-5310.41					24.27	50308.8	48780.7	-1617.54				24.27	32324.6	32072.6	-1861.1
	24.28	25730.2	25763.4	-4674.33				24.28	25209	26697.5	25246.6	-5223.65					24.28	50388	48797.5	-1555.12				24.28	32344.5	32055.8	-1824.35
	24.29	25776.2	25739.4	-4604.39				24.29	25364.8	26673.8	25245.7	-5044.16					24.29	50357.1	48815.1	-1603.63				24.29	32271	32039	-1881
	24.3	25755.8	25717.2	-4602.44				24.3	25401.7	26651	25244.7	-4984.46					24.3	50298.5	48833.6	-1680.72				24.3	32207.1	32022.2	-1928.14
	24.31	25726.8	25696.5	-4610.86				24.31	25272.2	26629.2	25243.6	-5092.18					24.31	50275.2	48853	-1723.37				24.31	32312.8	32005.4	-1805.62
	24.32	25757	25677.5	-4561.61				24.32	25136.3	26608.3	25242.5	-5207.16					24.32	50206.8	48873.1	-1811.83				24.32	32480	31988.7	-1621.63
	24.33	25691.3	25660	-4609.86				24.33	25159.9	26588.2	25241.2	-5163.48					24.33	50103.7	48893.9	-1935.86				24.33	32377.9	31971.9	-1707.06
	24.34	25572.7	25644.1	-4712.53				24.34	25132	26568.9	25239.9	-5172					24.34	49989.9	48915.6	-2071.19				24.34	32111.8	31955.2	-1956.33
	24.35	25559.2	25629.7	-4711.6				24.35	25003.2	26550.3	25238.5	-5282.2					24.35	49925.3	48937.9	-2158.24				24.35	32096.4	31938.4	-1955.06
	24.36	25727.2	25616.7	-4530.67				24.36	25039.8	26532.4	25237	-5227.75					24.36	49952.5	48961	-2154.07				24.36	32061.2	31921.7	-1973.48
	24.37	25753.2	25605.2	-4493.09				24.37	25098.6	26515.1	25235.4	-5151.7					24.37	49977.3	48984.9	-2153.15				24.37	31982.9	31905	-2035.16
	24.38	25662.1	25595.2	-4574.18				24.38	24891.3	26498.5	25233.7	-5342.34					24.38	50113.4	49009.4	-2041.58				24.38	32081.5	31888.3	-1919.83
	24.39	25655.2	25586.6	-4572.56				24.39	24851.2	26482.4	25232	-5366.41					24.39	50265.4	49034.7	-1914.93				24.39	32036.7	31871.6	-1947.94
	24.4	25575.4	25579.5	-4645.25				24.4	25003.5	26467	25230.2	-5198.55					24.4	50326.6	49060.8	-1879.77				24.4	32000.5	31855	-1967.49
	24.41	25468.1	25573.9	-4746.87				24.41	24940	26452	25228.3	-5247.13					24.41	50218.2	49087.6	-2015.04				24.41	32057.1	31838.3	-1894.2
	24.42	25489.2	25569.7	-4721.67				24.42	25010.3	26437.5	25226.3	-5162.26					24.42	50025.9	49115.2	-2234.83				24.42	31987.3	31821.7	-1947.33
	24.43	25538.7	25567.1	-4669.51				24.43	25084.2	26423.4	25224.2	-5074.4					24.43	50044.1	49143.6	-2245.12				24.43	31853	31805	-2065.08
	24.44	25458.3	25565.9	-4748.81				24.44	25013.9	26409.8	25222	-5131.08					24.44	50161.7	49172.8	-2156.65				24.44	31840.8	31788.4	-2060.59
	24.45	25435	25566.4	-4772.52				24.45	24901.7	26396.6	25219.8	-5230.05					24.45	50318.9	49202.9	-2029.52				24.45	31897.4	31771.7	-1987.34
	24.46	25451.4	25568.3	-4758.05				24.46	24770.2	26383.8	25217.5	-5348.66					24.46	50532.7	49233.9	-1846.75				24.46	31888.2	31755.1	-1979.98
	24.47	25456.7	25571.9	-4756.42				24.47	24856.2	26371.3	25215.1	-5250.24					24.47	50603	49265.8	-1808.36				24.47	31824	31738.5	-2027.48
	24.48	25414	25577.2	-4804.36				24.48	24906.6	26359.2	25212.6	-5187.69					24.48	50431.4	49298.7	-2012.88				24.48	31784.4	31721.8	-2050.44
	24.49	25293.6	25584.1	-4931.62				24.49	24719.8	26347.4	25210	-5362.72					24.49	50230.5	49332.6	-2247.7				24.49	31778.3	31705.2	-2039.9
	24.5	25233.9	25592.8	-5000				24.5	24670.8	26335.9	25207.4	-5400.26					24.5	50140.4	49367.7	-2372.87				24.5	31878.5	31688.6	-1923.08
	24.51	25194.2	25603.2	-5050.04				24.51	24836	26324.7	25204.7	-5223.83					24.51	50190.4	49403.9	-2359.06				24.51	31827.7	31671.9	-1957.25
	24.52	25170.7	25615.4	-5085.74				24.52	24880.5	26313.8	25201.9	-5168.46					24.52	50255.2	49441.3	-2331.74				24.52	31679	31655.3	-2089.27
	24.53	25156.6	25629.3	-5113.87				24.53	24847	26303.2	25199	-5191.34					24.53	50226.3	49480.1	-2399.42				24.53	31633.4	31638.6	-2118.21
	24.54	25200.5	25645.2	-5085.77				24.54	24916.5	26292.8	25196	-5111.44					24.54	50038.5	49520.3	-2627.39				24.54	31645.5	31621.9	-2089.51
	24.55	25254.9	25662.8	-5048.98				24.55	24996.9	26282.6	25193	-5020.84					24.55	49992	49562	-2715.57				24.55	31656.4	31605.3	-2061.88
	24.56	25342.8	25682.3	-4980.57				24.56	24917.7	26272.7	25189.8	-5090.15					24.56	50199.6	49605.2	-2551.24				24.56	31506.4	31588.6	-2195.21
	24.57	25443.2	25703.5	-4901.45				24.57	24875.5	26262.9	25186.6	-5122.55					24.57	50250.1	49650.2	-2545.77				24.57	31510.5	31571.9	-2174.35
	24.58	25434.1	25726.4	-4933.46				24.58	24858.7	26253.4	25183.3	-5129.85					24.58	50327.4	49697	-2515.26				24.58	31567.7	31555.2	-2100.45
	24.59	25262.4	25751	-5129.72				24.59	24798	26244.1	25180	-5181.23					24.59	50477.9	49745.8	-2413.45				24.59	31565.4	31538.4	-2086.07
	24.6	25153.9	25777	-5264.29				24.6	24825.9	26235	25176.5	-5144.23					24.6	50378.3	49796.6	-2563.86				24.6	31689.5	31521.7	-1945.2
	24.61	25157.6	25804.4	-5287.9				24.61	24888	26226	25173	-5073.18					24.61	50325.7	49849.6	-2669.44				24.61	31544.1	31504.9	-2073.87
	24.62	25156.2	25832.7	-5317.62				24.62	24914.3	26217.3	25169.4	-5038.1					24.62	50349.4	49904.9	-2701.03				24.62	31400	31488.2	-2201.21
	24.63	25142.3	25861.9	-5360.74				24.63	24785.8	26208.7	25165.7	-5158.05					24.63	50340.6	49962.6	-2767.63				24.63	31509.2	31471.4	-2075.23
	24.64	25101.6	25891.4	-5430.94				24.64	24780.7	26200.2	25161.9	-5154.68					24.64	50260.9	50023	-2907.64				24.64	31481.8	31454.6	-2085.83
	24.65	25111.2	25920.9	-5450.82				24.65	24892.9	26191.9	25158.1	-5034.21					24.65	50208.9	50086	-3022.72				24.65	31443	31437.7	-2107.77
	24.66	25106.8	25950.2	-5484.49				24.66	24873	26183.8	25154.1	-5045.96					24.66	50334.9	50151.9	-2962.52				24.66	31560.3	31420.9	-1973.6
	24.67	25041.5	25978.1	-5577.68				24.67	24900.9	26175.8	25150.1	-5010.04					24.67	50373.2	50220.7	-2993.09				24.67	31687.4	31404.1	-1829.64
	24.68	24941.2	26004.3	-5704.27				24.68	24910.8	26168	25146	-4992.29					24.68	50235	50292.5	-3203.01				24.68	31504.5	31387.2	-1995.7
	24.69	24941.1	26028.3	-5728.27				24.69	24941.1	26160.2	25141.9	-4954.28					24.69	50177.5	50367.3	-3335.38				24.69	31241.1	31370.3	-2242.24
	24.7	24974.9	26049.3	-5715.45				24.7	24964.4	26152.7	25137.6	-4923.44					24.7	50287.8	50445.2	-3303				24.7	31136.1	31353.4	-2330.3
	24.71	25011	26066.6	-5696.78				24.71	24839.1	26145.2	25133.3	-5041.25					24.71	50334.2	50526	-3337.45				24.71	31128.5	31336.5	-2320.94
	24.72	25028.4	26079.8	-5692.55				24.72	24812.1	26137.9	25128.9	-5060.95					24.72	50193.8	50609.8	-3561.56				24.72	31126.7	31319.5	-2305.88
	24.73	24956	26088.3	-5773.47				24.73	24848.3	26130.7	25124.5	-5017.59					24.73	50151	50696.1	-3690.68				24.73	31193.1	31302.6	-2222.47
	24.74	25042.6	26091.7	-5690.26				24.74	24734.8	26123.7	25119.9	-5123.97					24.74	50321.1	50784.8	-3609.28				24.74	31325.9	31285.6	-2072.7
	24.75	25153.8	26089.6	-5576.93				24.75	24715	26116.7	25115.3	-5136.89					24.75	50430.6	50875.3	-3590.21				24.75	31319.6	31268.6	-2061.97
	24.76	25072.9	26081.9	-5650.09				24.76	24854.5	26109.9	25110.6	-4990.52					24.76	50377.4	50966.9	-3735.13				24.76	31300.7	31251.6	-2063.93
	24.77	25023.9	26068.4	-5685.6				24.77	24865.9	26103.2	25105.8	-4972.43					24.77	50157.4	51059	-4047.21				24.77	31337.1	31234.5	-2010.43
	24.78	24929.1	26049.4	-5761.34				24.78	24927.9	26096.7	25101	-4903.96					24.78	50041.1	51150.6	-4255.03				24.78	31325.5	31217.5	-2005.07
	24.79	24775.5	26024.9	-5890.52				24.79	24984	26090.2	25096	-4841.35					24.79	50088.5	51240.5	-4297.56				24.79	31304.6	31200.4	-2008.89
	24.8	24809	25995.4	-5827.45				24.8	24872.9	26084	25091	-4946.18					24.8	50285.1	51327.5	-4187.98				24.8	31177.6	31183.4	-2118.82
	24.81	24970.7	25961.2	-5631.61				24.81	24830.7	26077.8	25085.9	-4982.24					24.81	50514.1	51410.3	-4041.76				24.81	30996.2	31166.3	-2283.06
	24.82	25030.7	25922.9	-5533.3				24.82	24946.8	26071.8	25080.8	-4860.09					24.82	50559.2	51487.4	-4073.83				24.82	30883.1	31149.2	-2379.04
	24.83	24979.5	25881.1	-5542.68				24.83	24966.7	26065.9	25075.6	-4834.34					24.83	50577.3	51557.6	-4125.87				24.83	30896.6	31132	-2348.49
	24.84	24977.3	25836.4	-5500.26				24.84	24850	26060.2	25070.3	-4945.32					24.84	50600.4	51619.6	-4164.74				24.84	31014.7	31114.9	-2213.19
	24.85	24802.5	25789.3	-5627.88				24.85	24960.9	26054.6	25064.9	-4828.91					24.85	50431.9	51672.3	-4386.05				24.85	31086.5	31097.7	-2124.27
	24.86	24694	25740.3	-5687.41				24.86	25097.7	26049.2	25059.4	-4686.67					24.86	50314.5	51715.1	-4546.13				24.86	30915.2	31080.6	-2278.36
	24.87	24818.6	25690.2	-5512.66				24.87	25055.8	26044	25053.9	-4723.34					24.87	50371.9	51747.3	-4520.95				24.87	30856.3	31063.4	-2320.14
	24.88	24825.2	25639.3	-5455.29				24.88	25113.3	26038.9	25048.3	-4660.79					24.88	50248	51768.9	-4666.47				24.88	30978.7	31046.2	-2180.53
	24.89	24812	25588.3	-5417.43				24.89	25130.3	26034.1	25042.6	-4638.98					24.89	50184.9	51780.1	-4740.77				24.89	30958	31029	-2184.05
	24.9	24816.7	25537.4	-5361.86				24.9	25124.5	26029.5	25036.9	-4640.17					24.9	50155.4	51781.2	-4771.46				24.9	30831.9	31011.8	-2292.91
	24.91	24826.9	25487.1	-5301.31				24.91	25269.8	26025.1	25031.1	-4490.44					24.91	50166	51773.2	-4752.73				24.91	30694.4	30994.5	-2413.18
	24.92	24857	25437.6	-5221.72				24.92	25357.5	26020.9	25025.2	-4398.56					24.92	50239.6	51756.8	-4662.78				24.92	30722.8	30977.3	-2367.49
	24.93	24790.8	25389.2	-5239.51				24.93	25287.8	26017	25019.2	-4464.37					24.93	50251.9	51733.3	-4627				24.93	30879.9	30960.1	-2193.22
	24.94	24650.5	25342.1	-5332.74				24.94	25362.6	26013.5	25013.2	-4386.04					24.94	50346.4	51703.8	-4503.04				24.94	30733.3	30942.8	-2322.57
	24.95	24707.7	25296.3	-5229.77				24.95	25426.6	26010.2	25007.1	-4318.78					24.95	50442.7	51669.7	-4372.52				24.95	30449.2	30925.5	-2589.35
	24.96	24784.8	25252	-5108.32				24.96	25372.6	26007.4	25000.9	-4369.96					24.96	50415.8	51632	-4361.77				24.96	30419.1	30908.3	-2602.23
	24.97	24684	25209.3	-5166.47				24.97	25451.5	26004.9	24994.6	-4288.56					24.97	50467.6	51592	-4270.01				24.97	30505	30891	-2498.98
	24.98	24628	25168.2	-5181.29				24.98	25463.1	26003	24988.3	-4275.09					24.98	50639.4	51550.8	-4056.96				24.98	30575.5	30873.7	-2411.25
	24.99	24605.1	25128.6	-5164.68				24.99	25474.3	26001.7	24981.9	-4262.56					24.99	50627.3	51509.3	-4027.65				24.99	30538.7	30856.4	-2430.78
	25	24554.7	25090.7	-5177.07				25	25532.5	26001	24975.5	-4203.69					25	50497.4	51468.4	-4116.6				25	30582.9	30839.1	-2369.24
	25.01	24535.9	25054.2	-5159.48				25.01	25570.2	26001.2	24969	-4166.18					25.01	50440.4	51428.8	-4134.01				25.01	30621	30821.9	-2313.91
	25.02	24560.4	25019.3	-5100.05				25.02	25654.5	26002.4	24962.4	-4083.07					25.02	50478.7	51391	-4057.94				25.02	30539.8	30804.6	-2377.77
	25.03	24553.2	24985.9	-5073.77				25.03	25732.6	26004.8	24955.7	-4007.32					25.03	50480.4	51355.5	-4020.72				25.03	30562.8	30787.3	-2337.49
	25.04	24593.1	24953.8	-5001.87				25.04	25877.7	26008.6	24949	-3866.09					25.04	50435.8	51322.5	-4032.3				25.04	30600.7	30770	-2282.25
	25.05	24696.2	24923.2	-4868.1				25.05	25967	26014.2	24942.2	-3782.3					25.05	50373.8	51292.2	-4063.98				25.05	30527.1	30752.7	-2338.64
	25.06	24533.3	24893.8	-5001.57				25.06	25880.2	26021.9	24935.3	-3876.82					25.06	50340.2	51264.8	-4070.12				25.06	30537	30735.4	-2311.35
	25.07	24269.1	24865.6	-5237.67				25.07	25905	26032	24928.4	-3862.11					25.07	50355.4	51240.3	-4030.41				25.07	30454.1	30718.1	-2377
	25.08	24366.7	24838.7	-5113.04				25.08	25955.5	26045.1	24921.4	-3824.77					25.08	50407.2	51218.7	-3957.01				25.08	30422.6	30700.8	-2391.2
	25.09	24440.3	24812.8	-5013.66				25.09	25947.1	26061.6	24914.3	-3849.61					25.09	50446.8	51199.9	-3898.65				25.09	30538.1	30683.5	-2258.41
	25.1	24403	24788	-5026.07				25.1	26065.4	26082	24907.1	-3751.79					25.1	50538.3	51183.9	-3791.18				25.1	30549.4	30666.3	-2229.86
	25.11	24425.4	24764.2	-4979.86				25.11	26091.6	26107	24899.9	-3750.53					25.11	50665.9	51170.6	-3650.25				25.11	30493.1	30649	-2268.91
	25.12	24345.3	24741.3	-5037.17				25.12	26127.8	26137	24892.7	-3744.38					25.12	50709.6	51159.8	-3595.84				25.12	30395.9	30631.7	-2348.85
	25.13	24315.6	24719.3	-5044.83				25.13	26377.8	26172.6	24885.3	-3529.95					25.13	50722.6	51151.5	-3574.54				25.13	30265.1	30614.5	-2462.42
	25.14	24391.9	24698.1	-4947.33				25.14	26502.5	26214	24877.9	-3446.74					25.14	50724.3	51145.5	-3566.76				25.14	30122.9	30597.2	-2587.35
	25.15	24494.5	24677.8	-4824.43				25.15	26473.2	26261.7	24870.5	-3523.74					25.15	50631.3	51141.6	-3655.88				25.15	30233.8	30580	-2459.22
	25.16	24497.2	24658.2	-4802.07				25.16	26492	26316.1	24862.9	-3559.3					25.16	50427.7	51139.8	-3857.6				25.16	30279.3	30562.8	-2396.52
	25.17	24386.8	24639.2	-4893.59				25.17	26414.9	26377.9	24855.3	-3698.19					25.17	50358	51139.8	-3927.36				25.17	30103.6	30545.6	-2555.01
	25.18	24351.6	24620.9	-4910.44				25.18	26432.9	26448.5	24847.7	-3750.76					25.18	50518.5	51141.6	-3768.73				25.18	30097.5	30528.4	-2543.99
	25.19	24517.8	24603.2	-4726.58				25.19	26687.1	26529.6	24840	-3577.67					25.19	50718.5	51145.1	-3572.22				25.19	30300	30511.3	-2324.25
	25.2	24639.6	24586.1	-4587.66				25.2	26764.5	26622.6	24832.2	-3593.25					25.2	50655.4	51150.1	-3640.27				25.2	30288.4	30494.1	-2318.76
	25.21	24530.5	24569.5	-4680.14				25.21	26765	26728.3	24824.3	-3698.46					25.21	50515.7	51156.6	-3786.49				25.21	30155.3	30477	-2434.7
	25.22	24453.4	24553.5	-4741.16				25.22	26846	26846.2	24816.4	-3735.27					25.22	50449.8	51164.3	-3860.15				25.22	30218.3	30459.9	-2354.65
	25.23	24473.4	24537.9	-4705.59				25.23	26859.4	26974.6	24808.5	-3850.33					25.23	50399.9	51173.3	-3919				25.23	30264.5	30442.8	-2291.35
	25.24	24483.5	24522.7	-4680.32				25.24	26901.2	27111.6	24800.4	-3945.51					25.24	50409.6	51183.4	-3919.38				25.24	30138.5	30425.8	-2400.31
	25.25	24453.1	24508	-4696.06				25.25	26971.6	27255.8	24792.3	-4019.33					25.25	50488	51194.5	-3852.13				25.25	30067.3	30408.8	-2454.43
	25.26	24396.1	24493.7	-4738.65				25.26	27084.4	27406.6	24784.2	-4057.37					25.26	50607.5	51206.6	-3744.76				25.26	30117.9	30391.8	-2386.85
	25.27	24450.5	24479.7	-4670.29				25.27	27123.2	27563.1	24776	-4175.05					25.27	50831.3	51219.6	-3533.9				25.27	30054	30374.8	-2433.8
	25.28	24435.7	24466.1	-4671.47				25.28	27056.3	27721.9	24767.7	-4400.72					25.28	50908.9	51233.4	-3470.11				25.28	29923.9	30357.8	-2547.01
	25.29	24361.6	24452.8	-4732.37				25.29	27215.4	27876.5	24759.4	-4396.18					25.29	50731.1	51248	-3662.48				25.29	29961.6	30340.9	-2492.38
	25.3	24495.7	24439.8	-4585.27				25.3	27393.4	28017.2	24751	-4358.93					25.3	50592.1	51263.3	-3816.75				25.3	30013.4	30324.1	-2423.68
	25.31	24472.6	24427.2	-4595.72				25.31	27433.7	28133.8	24742.5	-4435.23					25.31	50654.5	51279.2	-3770.24				25.31	29953.9	30307.2	-2466.32
	25.32	24352.5	24414.8	-4703.39				25.32	27511.5	28217.4	24734	-4440.97					25.32	50808.1	51295.7	-3633.15				25.32	29934.6	30290.4	-2468.91
	25.33	24208.3	24402.6	-4835.47				25.33	27559	28261.7	24725.5	-4437.8					25.33	50811.9	51312.7	-3646.42				25.33	29870.1	30273.7	-2516.57
	25.34	24064.5	24390.7	-4967.33				25.34	27661.2	28263	24716.8	-4336.94					25.34	50934.3	51330.3	-3541.63				25.34	29881.2	30257	-2488.79
	25.35	24237.7	24379.1	-4782.52				25.35	27832	28220.8	24708.2	-4123.94					25.35	50780.9	51348.3	-3713.01				25.35	29994.1	30240.3	-2359.26
	25.36	24329.4	24367.7	-4679.4				25.36	27858.3	28138.7	24699.4	-4015.54					25.36	50612.9	51366.8	-3899.47				25.36	29986.2	30223.7	-2350.56
	25.37	24205.9	24356.5	-4791.68				25.37	27989.1	28023.9	24690.6	-3769.92					25.37	50676.8	51385.7	-3854.43				25.37	29943.9	30207.1	-2376.21
	25.38	24179	24345.5	-4807.57				25.38	28116.8	27884.9	24681.8	-3503.35					25.38	50751.6	51404.9	-3798.93				25.38	29832.6	30190.6	-2470.99
	25.39	24180	24334.6	-4795.78				25.39	28104.5	27729.7	24672.9	-3360.41					25.39	50775.7	51424.5	-3794.43				25.39	29722.5	30174.1	-2564.62
	25.4	24109.9	24324	-4855.23				25.4	28145.2	27564.6	24663.9	-3154.6					25.4	50829.6	51444.4	-3760.44				25.4	29787.8	30157.7	-2482.92
	25.41	24223.1	24313.5	-4731.58				25.41	28276.7	27394.9	24654.9	-2853.37					25.41	50729.5	51464.7	-3880.78				25.41	29854.4	30141.3	-2399.97
	25.42	24313.1	24303.2	-4631.31				25.42	28311.7	27226.2	24645.8	-2649.63					25.42	50567.8	51485.2	-4062.97				25.42	29927.1	30125	-2310.93
	25.43	24188.4	24293.1	-4745.85				25.43	28312	27065	24636.7	-2488.06					25.43	50766.5	51505.9	-3885.06				25.43	29991.4	30108.8	-2230.37
	25.44	24117.6	24283.1	-4806.62				25.44	28209.2	26917.8	24627.5	-2443.71					25.44	50929	51526.9	-3743.54				25.44	29901.9	30092.6	-2303.75
	25.45	24123.8	24273.3	-4790.65				25.45	28048.1	26789.5	24618.3	-2476.57					25.45	50816.2	51548.2	-3877.56				25.45	29784	30076.5	-2405.5
	25.46	24224.9	24263.6	-4679.81				25.46	28153.7	26683.8	24609	-2265.29					25.46	50818.8	51569.6	-3896.42				25.46	29808.9	30060.4	-2364.54
	25.47	24281.5	24254.1	-4613.64				25.47	28359.7	26602.2	24599.7	-1977.71					25.47	51106.1	51591.3	-3630.82				25.47	29866.1	30044.4	-2291.39
	25.48	24142.9	24244.6	-4742.89				25.48	28408.8	26544.9	24590.3	-1871.28					25.48	51145.7	51613.2	-3613.02				25.48	29821.6	30028.5	-2319.93
	25.49	24039.8	24235.3	-4836.62				25.49	28433.7	26511	24580.9	-1812.47					25.49	50870.2	51635.2	-3910.61				25.49	29714.8	30012.7	-2410.88
	25.5	24062.7	24226.2	-4804.61				25.5	28473.4	26499.3	24571.4	-1761.11					25.5	50773.3	51657.4	-4029.7				25.5	29626	29997	-2484.03
	25.51	24161	24217.1	-4697.19				25.51	28579.2	26508.8	24561.8	-1664.72					25.51	50828.7	51679.7	-3996.66				25.51	29660	29981.3	-2434.29
	25.52	24189.7	24208.1	-4659.53				25.52	28657.8	26538.8	24552.2	-1616.13					25.52	50945.8	51702.2	-3901.98				25.52	29678.1	29965.7	-2400.62
	25.53	24122.1	24199.3	-4718.35				25.53	28707	26589.4	24542.6	-1617.48					25.53	50937.3	51724.9	-3933.16				25.53	29592.5	29950.2	-2470.74
	25.54	24144.6	24190.6	-4687.06				25.54	28806.8	26660.7	24532.9	-1589.07					25.54	51067.2	51747.6	-3826.08				25.54	29761.8	29934.8	-2286
	25.55	24112.9	24181.9	-4710.13				25.55	28764.3	26752	24523.2	-1722.84					25.55	51128.6	51770.5	-3787.52				25.55	29840.1	29919.5	-2192.4
	25.56	24036.1	24173.4	-4778.44				25.56	28788.8	26861.7	24513.4	-1808.03					25.56	51029.7	51793.6	-3909.47				25.56	29695.1	29904.2	-2322.16
	25.57	23891.6	24164.9	-4914.46				25.57	28777	26987	24503.6	-1945.2					25.57	50930.7	51816.7	-4031.53				25.57	29741.5	29889.1	-2260.59
	25.58	23875.9	24156.6	-4921.82				25.58	28812.2	27124.8	24493.7	-2047.68					25.58	50957	51839.9	-4028.54				25.58	29833.4	29874.1	-2153.69
	25.59	23985.2	24148.3	-4804.31				25.59	28851.9	27272.6	24483.8	-2155.85					25.59	50977.8	51863.2	-4031.01				25.59	29781	29859.1	-2191.15
	25.6	23969.3	24140.2	-4812				25.6	28789.4	27428.9	24473.8	-2374.71					25.6	51076.3	51886.7	-3955.94				25.6	29715.2	29844.3	-2242.13
	25.61	24018.7	24132.1	-4754.48				25.61	28727	27592.3	24463.8	-2600.43					25.61	51050.3	51910.2	-4005.48				25.61	29761.4	29829.6	-2181.24
	25.62	24112.7	24124.1	-4652.45				25.62	28747.6	27758.6	24453.7	-2746.14					25.62	50932.9	51933.8	-4146.46				25.62	29838.4	29815	-2089.69
	25.63	24069.1	24116.1	-4688.14				25.63	28707.4	27920.2	24443.6	-2948.03					25.63	51043.7	51957.5	-4059.4				25.63	29803.7	29800.6	-2109.85
	25.64	23900.5	24108.3	-4848.91				25.64	28467.8	28066.3	24433.4	-3333.65					25.64	51221.1	51981.2	-3905.75				25.64	29696.8	29786.2	-2202.43
	25.65	23809.2	24100.5	-4932.49				25.65	28376.7	28185	24423.2	-3543.45					25.65	51097.1	52005	-4053.54				25.65	29515.5	29772	-2369.5
	25.66	23866.7	24092.8	-4867.27				25.66	28371.4	28266.1	24413	-3629.87					25.66	51115.6	52028.9	-4058.93				25.66	29469	29757.9	-2401.87
	25.67	23894.6	24085.2	-4831.69				25.67	28306.4	28302.4	24402.7	-3731.21					25.67	51361.8	52052.9	-3836.7				25.67	29490.7	29743.9	-2366.29
	25.68	23817.9	24077.6	-4900.9				25.68	28227	28289.9	24392.4	-3798.1					25.68	51363.2	52076.9	-3859.34				25.68	29535.7	29730.1	-2307.47
	25.69	23820.3	24070.2	-4890.94				25.69	28036.2	28228.5	24382	-3927.38					25.69	51178.4	52101	-4068.18				25.69	29604.2	29716.4	-2225.27
	25.7	23717.7	24062.7	-4986.18				25.7	27952.9	28122.6	24371.6	-3904.89					25.7	51020.9	52125.1	-4249.85				25.7	29667.4	29702.9	-2148.53
	25.71	23696.1	24055.4	-5000.37				25.71	27919	27980.4	24361.1	-3796.47					25.71	51043.8	52149.3	-4251.11				25.71	29602	29689.5	-2200.52
	25.72	23850.8	24048.1	-4838.43				25.72	27833.6	27810.8	24350.6	-3712.41					25.72	51251.8	52173.6	-4067.32				25.72	29422	29676.3	-2367.3
	25.73	24046.5	24040.9	-4635.45				25.73	27650.6	27622.2	24340.1	-3706.69					25.73	51494.5	52197.9	-3848.94				25.73	29334.8	29663.2	-2441.38
	25.74	24024.5	24033.7	-4650.3				25.74	27545.6	27420.6	24329.5	-3610.17					25.74	51281.4	52222.2	-4086.38				25.74	29437.8	29650.3	-2325.54
	25.75	23865.7	24026.6	-4802.03				25.75	27395.3	27211.4	24318.9	-3551.27					25.75	51188.8	52246.6	-4203.37				25.75	29461.2	29637.5	-2289.38
	25.76	23750.5	24019.6	-4910.2				25.76	27181.2	27000.1	24308.3	-3554.02					25.76	51200.9	52271	-4215.71				25.76	29265.6	29625	-2472.35
	25.77	23773.3	24012.6	-4880.43				25.77	27080.3	26793.1	24297.6	-3447.93					25.77	51429.1	52295.4	-4011.88				25.77	29339.7	29612.6	-2385.88
	25.78	23807.7	24005.6	-4839.12				25.78	27043.5	26596.9	24286.8	-3288.54					25.78	51476.6	52319.9	-3988.87				25.78	29504.5	29600.4	-2208.86
	25.79	23807.3	23998.8	-4832.64				25.79	26806.7	26416.8	24276	-3345.23					25.79	51374.7	52344.5	-4115.32				25.79	29569.5	29588.3	-2131.85
	25.8	23773.7	23992	-4859.39				25.8	26472.2	26255.4	24265.2	-3518.36					25.8	51419.7	52369	-4094.9				25.8	29446.2	29576.5	-2243.39
	25.81	23863.7	23985.2	-4762.62				25.81	26430.4	26113.9	24254.4	-3418.7					25.81	51566.5	52393.6	-3972.71				25.81	29345.6	29564.9	-2332.3
	25.82	23842.1	23978.5	-4777.56				25.82	26493.5	25992.2	24243.5	-3233.82					25.82	51735.5	52418.2	-3828.34				25.82	29428.3	29553.5	-2238.16
	25.83	23752.6	23971.8	-4860.33				25.83	26239.9	25888.8	24232.6	-3384.05					25.83	51693.7	52442.9	-3894.73				25.83	29514	29542.3	-2141.26
	25.84	23850.5	23965.2	-4755.84				25.84	26027.4	25801.8	24221.6	-3509.54					25.84	51608.8	52467.5	-4004.38				25.84	29550.2	29531.3	-2094.08
	25.85	23871.4	23958.7	-4728.46				25.85	25979.5	25729.1	24210.6	-3484.76					25.85	51635	52492.3	-4002.83				25.85	29438.3	29520.5	-2195.26
	25.86	23846.2	23952.2	-4747.11				25.86	25867.5	25668.7	24199.6	-3536.39					25.86	51589.9	52517	-4072.64				25.86	29326.7	29510	-2296.31
	25.87	23897.6	23945.8	-4689.23				25.87	25784.3	25618.5	24188.6	-3569.37					25.87	51481.7	52541.7	-4205.64				25.87	29322.7	29499.7	-2290.05
	25.88	23865.5	23939.4	-4714.92				25.88	25641.4	25576.7	24177.5	-3670.47					25.88	51462.5	52566.5	-4249.56				25.88	29254.7	29489.6	-2348.01
	25.89	23817	23933	-4757.11				25.89	25650.3	25541.8	24166.3	-3626.63					25.89	51545.7	52591.3	-4191.23				25.89	29377.8	29479.8	-2215.08
	25.9	23885.1	23926.7	-4682.7				25.9	25739.9	25512.2	24155.2	-3507.46					25.9	51495.1	52616.1	-4266.63				25.9	29473.7	29470.3	-2109.67
	25.91	23860.5	23920.4	-4701.11				25.91	25610.3	25486.9	24144	-3611.79					25.91	51395.6	52640.9	-4390.92				25.91	29415	29461	-2159.1
	25.92	23799.3	23914.2	-4756.05				25.92	25484.2	25465	24132.8	-3715.99					25.92	51510.4	52665.8	-4300.98				25.92	29399.3	29452	-2165.74
	25.93	23741.6	23908.1	-4807.61				25.93	25454	25445.9	24121.5	-3727.13					25.93	51709.7	52690.7	-4126.6				25.93	29392	29443.3	-2164.34
	25.94	23702.5	23902	-4840.64				25.94	25283	25429.1	24110.2	-3881.25					25.94	51790.6	52715.6	-4070.59				25.94	29460.2	29434.9	-2087.71
	25.95	23841.1	23895.9	-4695.88				25.95	25157.8	25414	24098.9	-3991.36					25.95	51795.1	52740.5	-4090.94				25.95	29488.8	29426.8	-2051
	25.96	23789.2	23889.9	-4741.8				25.96	25150.7	25400.6	24087.6	-3984.98					25.96	51619.1	52765.4	-4291.9				25.96	29366.8	29419	-2165.12
	25.97	23728.7	23883.9	-4796.33				25.97	25134.7	25388.4	24076.2	-3988.92					25.97	51698.5	52790.3	-4237.36				25.97	29323.8	29411.4	-2200.63
	25.98	23807.3	23878	-4711.8				25.98	25143.4	25377.5	24064.8	-3969.22					25.98	51959	52815.3	-4001.82				25.98	29204.4	29404.3	-2312.89
	25.99	23684.6	23872.1	-4828.55				25.99	25007	25367.6	24053.3	-4095.8					25.99	51900.6	52840.2	-4085.19				25.99	29149.7	29397.4	-2360.77
	26	23581.7	23866.2	-4925.6				26	24940.2	25358.8	24041.9	-4153.74					26	51733.4	52865.2	-4277.41				26	29242.4	29390.9	-2261.6
	26.01	23703.8	23860.4	-4797.78				26.01	25081.2	25350.9	24030.4	-4004.85					26.01	51655.5	52890.2	-4380.3				26.01	29357	29384.8	-2140.79
	26.02	23701.8	23854.7	-4793.95				26.02	25093.8	25343.9	24018.9	-3985.32					26.02	51767.7	52915.2	-4293.03				26.02	29290.3	29379	-2201.76
	26.03	23717.9	23848.9	-4772.14				26.03	25011.3	25337.9	24007.3	-4061.72					26.03	51782.5	52940.2	-4303.29				26.03	29145.4	29373.6	-2341.22
	26.04	23793.3	23843.3	-4691.03				26.04	24936.2	25332.7	23995.8	-4131.67					26.04	51827.6	52965.2	-4283.15				26.04	29113.7	29368.6	-2368
	26.05	23722	23837.6	-4756.7				26.05	25129.1	25328.4	23984.2	-3934.5					26.05	51882	52990.2	-4253.79				26.05	29237	29364	-2240.06
	26.06	23623.3	23832	-4849.88				26.06	25209.5	25325.1	23972.5	-3850.76					26.06	51831.9	53015.3	-4328.99				26.06	29263.8	29359.8	-2209.07
	26.07	23660.2	23826.5	-4807.39				26.07	25058.5	25322.8	23960.9	-3999.43					26.07	51822.9	53040.3	-4363.03				26.07	29248.1	29356.1	-2220.95
	26.08	23702.9	23821	-4759.15				26.08	24997.9	25321.6	23949.2	-4058.79					26.08	51878.3	53065.4	-4332.68				26.08	29123.6	29352.7	-2342.16
	26.09	23726.4	23815.5	-4730.21				26.09	24988.8	25321.6	23937.5	-4067.96					26.09	52090.9	53090.4	-4145.07				26.09	28953.5	29349.9	-2509.34
	26.1	23902.8	23810	-4548.36				26.1	25016.5	25322.9	23925.8	-4041.53					26.1	52102.3	53115.5	-4158.83				26.1	29056.4	29347.4	-2404.03
	26.11	23874.4	23804.7	-4571.42				26.11	25129.9	25325.8	23914.1	-3930.99					26.11	51992.3	53140.6	-4293.89				26.11	29176.4	29345.5	-2282.08
	26.12	23666.2	23799.3	-4774.26				26.12	25116.6	25330.4	23902.3	-3949.01					26.12	52160	53165.7	-4151.32				26.12	29280	29344.1	-2177.08
	26.13	23679.5	23794	-4755.66				26.13	25114.1	25337.2	23890.5	-3958.25					26.13	52150.4	53190.8	-4185.95				26.13	29339.2	29343.1	-2116.95
	26.14	23768	23788.9	-4662.05				26.14	25250.9	25346.4	23878.7	-3830.6					26.14	52059.2	53215.9	-4302.32				26.14	29410.2	29342.7	-2045.51
	26.15	23827	23783.7	-4597.8				26.15	25439.7	25358.4	23866.9	-3653.9					26.15	52208.4	53241	-4178.15				26.15	29437.3	29342.9	-2018.56
	26.16	23774.9	23778.5	-4644.72				26.16	25597.7	25373.8	23855	-3511.25					26.16	52280.6	53266.1	-4131.13				26.16	29315.6	29343.5	-2141
	26.17	23630.1	23773.3	-4784.32				26.17	25624	25393.2	23843.2	-3504.28					26.17	52171.6	53291.3	-4265.26				26.17	29182.2	29344.8	-2275.68
	26.18	23506.7	23768.2	-4902.63				26.18	25672.9	25417.2	23831.3	-3479.45					26.18	52109.2	53316.4	-4352.85				26.18	29176.1	29346.7	-2283.58
	26.19	23338.4	23763.1	-5065.82				26.19	25517.4	25446.3	23819.4	-3664.1					26.19	52080	53341.6	-4407.13				26.19	29231.2	29349.2	-2230.95
	26.2	23424.2	23758.1	-4974.96				26.2	25436.1	25481.6	23807.4	-3780.56					26.2	52288.8	53366.7	-4223.51				26.2	29233.8	29352.3	-2231.5
	26.21	23627.4	23753.1	-4766.78				26.21	25500.5	25523.5	23795.5	-3758.12					26.21	52500.8	53391.9	-4036.65				26.21	29235.5	29356	-2233.58
	26.22	23641.3	23748.1	-4747.95				26.22	25775.1	25572.9	23783.5	-3533.02					26.22	52356	53417.1	-4206.64				26.22	29274.9	29360.5	-2198.59
	26.23	23456	23743.2	-4928.34				26.23	26122.4	25630.4	23771.5	-3243.12					26.23	52528.5	53442.2	-4059.34				26.23	29391	29365.6	-2087.64
	26.24	23478.8	23738.3	-4900.67				26.24	26182.2	25696.4	23759.5	-3249.34					26.24	52830.6	53467.4	-3782.37				26.24	29469	29371.5	-2015.45
	26.25	23641.2	23733.4	-4733.41				26.25	26207.2	25771.6	23747.5	-3299.58					26.25	52744.3	53492.6	-3893.89				26.25	29376.4	29378.1	-2114.66
	26.26	23585.3	23728.6	-4784.41				26.26	26339.1	25857	23735.5	-3253.08					26.26	52449.3	53517.8	-4214.1				26.26	29354.3	29385.4	-2144.12
	26.27	23529.7	23723.9	-4835.33				26.27	26356.2	25954.3	23723.4	-3333.3					26.27	52331.3	53543	-4357.28				26.27	29372.6	29393.6	-2133.98
	26.28	23683.2	23719.1	-4677.05				26.28	26416.8	26065.5	23711.4	-3383.86					26.28	52443.9	53568.2	-4269.96				26.28	29487.1	29402.6	-2028.54
	26.29	23763.6	23714.4	-4591.97				26.29	26471.2	26192.1	23699.3	-3456.03					26.29	52678.9	53593.5	-4060.12				26.29	29592	29412.4	-1933.43
	26.3	23696.1	23709.8	-4654.79				26.3	26556.5	26334.6	23687.2	-3513.17					26.3	52642.2	53618.7	-4122.13				26.3	29633.9	29423.1	-1902.2
	26.31	23515.7	23705.1	-4830.57				26.31	26708.1	26491.7	23675.1	-3518.77					26.31	52663.1	53644	-4126.41				26.31	29567.2	29434.7	-1980.53
	26.32	23493.4	23700.5	-4848.25				26.32	26908.7	26661	23663	-3487.49					26.32	52656.8	53669.2	-4158.01				26.32	29500.3	29447.3	-2060
	26.33	23635.3	23696.1	-4701.85				26.33	26942.8	26839.9	23650.8	-3632.23					26.33	52655.4	53694.5	-4184.69				26.33	29366.2	29460.8	-2207.65
	26.34	23500	23691.6	-4832.72				26.34	27040.8	27026.4	23638.7	-3720.76					26.34	52564.1	53719.8	-4301.28				26.34	29460.2	29475.4	-2128.14
	26.35	23456.8	23687.1	-4871.45				26.35	27153.9	27218.9	23626.5	-3800.16					26.35	52479.3	53745.1	-4411.32				26.35	29561.9	29490.9	-2042.05
	26.36	23542.7	23682.6	-4781.03				26.36	27213.9	27414.7	23614.4	-3935.97					26.36	52613.5	53770.4	-4302.44				26.36	29587.6	29507.6	-2033.05
	26.37	23465.8	23678.2	-4853.55				26.37	27207	27607.6	23602.2	-4135.83					26.37	52682.4	53795.7	-4258.86				26.37	29631	29525.4	-2007.37
	26.38	23574	23673.9	-4741.04				26.38	27335.9	27787.5	23590	-4186.73					26.38	52756.6	53821	-4210.02				26.38	29556.5	29544.3	-2100.85
	26.39	23653.4	23669.5	-4657.24				26.39	27423.8	27941.8	23577.8	-4253.18					26.39	52916.9	53846.3	-4075.06				26.39	29542.8	29564.4	-2134.61
	26.4	23711.4	23665.2	-4594.99				26.4	27472.7	28058.6	23565.6	-4321.11					26.4	52975	53871.7	-4042.29				26.4	29631.7	29585.8	-2067.11
	26.41	23731.4	23661	-4570.73				26.41	27453.7	28128.7	23553.4	-4410.17					26.41	52950.7	53897	-4091.96				26.41	29705	29608.5	-2016.52
	26.42	23648.1	23656.8	-4649.78				26.42	27457.5	28146.8	23541.1	-4424.42					26.42	52948.7	53922.4	-4119.36				26.42	29831.3	29632.5	-1914.2
	26.43	23604	23652.6	-4689.7				26.43	27544.3	28112.3	23528.9	-4303.15					26.43	52975.5	53947.8	-4117.93				26.43	29961.5	29657.9	-1809.38
	26.44	23556.2	23648.4	-4733.31				26.44	27575.2	28029.6	23516.6	-4189.58					26.44	53043	53973.2	-4075.77				26.44	29943.7	29684.7	-1853.98
	26.45	23486.9	23644.3	-4798.55				26.45	27470.2	27907.1	23504.4	-4171.99					26.45	53087.4	53998.6	-4056.83				26.45	30041.2	29713	-1784.88
	26.46	23577	23640.2	-4704.34				26.46	27503.5	27754.3	23492.1	-3986.02					26.46	52958.3	54024.1	-4211.36				26.46	30155.2	29742.9	-1700.69
	26.47	23630	23636.2	-4647.32				26.47	27649.5	27580.2	23479.9	-3665.84					26.47	52769.3	54049.5	-4425.8				26.47	30171.2	29774.4	-1716.21
	26.48	23584.1	23632.2	-4689.26				26.48	27713.7	27391.5	23467.6	-3412.95					26.48	53014.6	54075	-4206.01				26.48	30185.9	29807.6	-1734.7
	26.49	23537.5	23628.2	-4731.9				26.49	27709.6	27193.3	23455.3	-3218.85					26.49	53256	54100.5	-3990.11				26.49	30191.4	29842.5	-1764.11
	26.5	23534.7	23624.3	-4730.8				26.5	27552.9	26990.9	23443	-3173.2					26.5	53228.4	54126	-4043.26				26.5	30225.7	29879.2	-1766.6
	26.51	23603.4	23620.4	-4658.14				26.51	27489.8	26790.5	23430.7	-3035.91					26.51	53273.4	54151.6	-4023.75				26.51	30331.2	29917.9	-1699.72
	26.52	23519.7	23616.6	-4737.98				26.52	27572	26599.1	23418.5	-2762.25					26.52	53281.9	54177.1	-4040.85				26.52	30327.8	29958.4	-1743.71
	26.53	23275.1	23612.8	-4978.83				26.53	27587.1	26422.8	23406.2	-2570.82					26.53	53217.4	54202.7	-4130.87				26.53	30294	30001.1	-1820.09
	26.54	23277.9	23609	-4972.25				26.54	27597.1	26265.8	23393.9	-2403.84					26.54	53191	54228.3	-4182.92				26.54	30498.9	30045.9	-1659.95
	26.55	23488.1	23605.2	-4758.3				26.55	27667.8	26130.2	23381.6	-2197.49					26.55	53301.8	54254	-4097.71				26.55	30547.7	30092.8	-1658.2
	26.56	23475.4	23601.5	-4767.24				26.56	27526.6	26016.3	23369.2	-2224.85					26.56	53302.3	54279.6	-4122.87				26.56	30451.2	30142.1	-1803.94
	26.57	23305.4	23597.9	-4933.57				26.57	27303	25923.2	23356.9	-2355.34					26.57	53624.8	54305.3	-3826.12				26.57	30557.2	30193.9	-1749.68
	26.58	23333	23594.3	-4902.38				26.58	27272.1	25849.2	23344.6	-2312.24					26.58	53508.8	54331	-3967.8				26.58	30705.9	30248.1	-1655.19
	26.59	23408.8	23590.7	-4822.99				26.59	27421.5	25792.2	23332.3	-2105.78					26.59	53468.2	54356.7	-4034.13				26.59	30793.5	30305	-1624.44
	26.6	23469.2	23587.1	-4759.05				26.6	27375.2	25750.1	23320	-2110.03					26.6	53402.7	54382.5	-4125.45				26.6	30798.4	30364.6	-1679.23
	26.61	23496	23583.6	-4728.74				26.61	27321.5	25720.9	23307.7	-2134.54					26.61	53271.9	54408.3	-4281.98				26.61	30805.5	30427.1	-1734.61
	26.62	23344.8	23580.1	-4876.47				26.62	27237.5	25702.5	23295.4	-2200.15					26.62	53296.2	54434.2	-4283.55				26.62	30937.8	30492.5	-1667.81
	26.63	23339.3	23576.7	-4878.48				26.63	27304.2	25693.4	23283.1	-2124.37					26.63	53409.6	54460	-4196.04				26.63	31183.2	30561.2	-1490.96
	26.64	23419.8	23573.3	-4794.62				26.64	27332.7	25692	23270.8	-2094.52					26.64	53608.1	54485.9	-4023.44				26.64	31395.7	30633.1	-1350.36
	26.65	23626.6	23569.9	-4584.41				26.65	27037.1	25697.3	23258.4	-2395.27					26.65	53688.8	54511.9	-3968.67				26.65	31383.9	30708.4	-1437.56
	26.66	23505	23566.6	-4702.71				26.66	27065.9	25708.1	23246.1	-2377.4					26.66	53684	54537.9	-3999.49				26.66	31342.7	30787.3	-1557.7
	26.67	23394.7	23563.3	-4809.77				26.67	27104.6	25724	23233.8	-2354.58					26.67	53902.5	54563.9	-3806.99				26.67	31475.6	30870	-1507.44
	26.68	23394.7	23560.1	-4806.52				26.68	27108.9	25744.3	23221.5	-2370.54					26.68	53858	54590	-3877.52				26.68	31732.1	30956.7	-1337.64
	26.69	23457.1	23556.9	-4740.89				26.69	27007.8	25768.7	23209.2	-2496.07					26.69	53718	54616.1	-4043.67				26.69	31897.8	31047.5	-1262.68
	26.7	23361.9	23553.7	-4832.88				26.7	27051	25797	23196.9	-2481.15					26.7	53630	54642.2	-4157.77				26.7	32012.8	31142.6	-1242.79
	26.71	23287.8	23550.6	-4903.87				26.71	27124.5	25829.2	23184.6	-2439.88					26.71	53719.7	54668.4	-4094.27				26.71	32144.1	31242.3	-1211.27
	26.72	23268.8	23547.5	-4919.84				26.72	27027.9	25865.1	23172.3	-2572.39					26.72	53891.6	54694.7	-3948.68				26.72	32209.2	31346.8	-1250.64
	26.73	23141.7	23544.4	-5043.88				26.73	27049.9	25904.9	23160.1	-2590.13					26.73	53923.8	54721	-3942.78				26.73	32373.7	31456.3	-1195.61
	26.74	23171.7	23541.4	-5010.79				26.74	27250.7	25948.6	23147.8	-2433.1					26.74	53752.6	54747.3	-4140.3				26.74	32663.5	31571.1	-1020.66
	26.75	23288	23538.4	-4891.51				26.75	27390.5	25996.5	23135.5	-2341.18					26.75	53990.9	54773.8	-3928.42				26.75	32702.1	31691.5	-1102.34
	26.76	23242.7	23535.5	-4933.97				26.76	27411.1	26048.6	23123.2	-2372.62					26.76	54208.9	54800.2	-3736.95				26.76	32738.9	31817.7	-1191.75
	26.77	23216.2	23532.6	-4957.52				26.77	27543.7	26105.2	23111	-2296.72					26.77	54251.9	54826.8	-3720.47				26.77	32895	31950	-1167.99
	26.78	23221.8	23529.8	-4949.12				26.78	27609.6	26166.5	23098.7	-2292.03					26.78	54402.3	54853.4	-3596.68				26.78	33220.2	32088.8	-981.671
	26.79	23221.7	23527	-4946.43				26.79	27619.4	26232.7	23086.5	-2348.44					26.79	54488.5	54880	-3537.14				26.79	33275.6	32234.5	-1071.9
	26.8	23136.6	23524.2	-5028.72				26.8	27510.5	26304	23074.2	-2528.66					26.8	54663.7	54906.8	-3388.66				26.8	33517.1	32387.3	-983.186
	26.81	23176	23521.5	-4986.55				26.81	27522	26380.5	23062	-2593.65					26.81	54606.7	54933.6	-3472.44				26.81	33838.4	32547.7	-822.238
	26.82	23232	23518.8	-4927.87				26.82	27861.1	26462.4	23049.8	-2336.43					26.82	54374.4	54960.4	-3731.66				26.82	33880.8	32716	-948.181
	26.83	23211.5	23516.1	-4945.79				26.83	28016.7	26549.8	23037.6	-2268.21					26.83	54473.8	54987.4	-3659.21				26.83	33977.1	32892.7	-1028.63
	26.84	23249.7	23513.5	-4904.96				26.84	28003.9	26643	23025.3	-2374.29					26.84	54567.1	55014.4	-3592.89				26.84	34215.7	33078.3	-975.546
	26.85	23308	23511	-4844.07				26.85	28113.6	26742.4	23013.1	-2364.02					26.85	54621.7	55041.5	-3565.38				26.85	34431.2	33273.1	-954.983
	26.86	23443.8	23508.5	-4705.85				26.86	28132.1	26848.3	23001	-2451.36					26.86	54764	55068.7	-3450.32				26.86	34699.5	33477.8	-891.3
	26.87	23386.4	23506	-4760.78				26.87	28307.8	26960.7	22988.8	-2387.98					26.87	54761	55096	-3480.56				26.87	34968.2	33692.9	-837.692
	26.88	23287.8	23503.6	-4856.96				26.88	28377	27079	22976.6	-2437.17					26.88	54662.4	55123.4	-3606.53				26.88	35419.9	33918.8	-611.995
	26.89	23391	23501.2	-4751.31				26.89	28584.5	27202.5	22964.5	-2353.14					26.89	54772.7	55150.8	-3523.71				26.89	35811.8	34156.3	-457.501
	26.9	23392.8	23498.9	-4747.23				26.9	28654.4	27329.9	22952.3	-2410.73					26.9	54689.5	55178.4	-3634.53				26.9	36112.7	34405.9	-406.179
	26.91	23312.4	23496.6	-4825.3				26.91	28624.5	27460.3	22940.2	-2570.98					26.91	54819.7	55206.1	-3531.98				26.91	36327.7	34668.2	-453.569
	26.92	23335.8	23494.3	-4799.69				26.92	28737.7	27592.5	22928.1	-2589.98					26.92	54872.6	55233.9	-3506.87				26.92	36692.2	34944	-364.845
	26.93	23369.7	23492.1	-4763.51				26.93	29014.4	27725.3	22915.9	-2446.03					26.93	54906.7	55261.8	-3500.66				26.93	36967.8	35234	-379.276
	26.94	23353.4	23490	-4777.66				26.94	29239.5	27856.5	22903.9	-2352.19					26.94	54861.5	55289.8	-3573.89				26.94	37171.5	35538.9	-480.404
	26.95	23292.4	23487.8	-4836.53				26.95	29243.9	27983	22891.8	-2474.24					26.95	54948.3	55317.9	-3515.23				26.95	37633.9	35859.5	-338.697
	26.96	23308.1	23485.8	-4818.77				26.96	29346.7	28100.9	22879.7	-2489.35					26.96	54991.1	55346.2	-3500.63				26.96	38009.2	36196.7	-300.545
	26.97	23290.7	23483.8	-4834.14				26.97	29218.2	28206.2	22867.6	-2723.15					26.97	55238.2	55374.5	-3281.91				26.97	38359.4	36551.2	-304.789
	26.98	23163.5	23481.8	-4959.36				26.98	29258.6	28295.8	22855.6	-2772.39					26.98	55234.3	55403.1	-3314.35				26.98	38879	36924	-158.031
	26.99	23164.6	23479.9	-4956.38				26.99	29300.9	28367.5	22843.6	-2801.74					26.99	55194.4	55431.7	-3382.85				26.99	39098.2	37315.9	-330.795
	27	23266.3	23478	-4852.76				27	29375.4	28420.4	22831.6	-2780.17					27	55238.3	55460.5	-3367.76				27	39388.6	37727.9	-452.347
	27.01	23205.8	23476.2	-4911.54				27.01	29519.7	28455	22819.6	-2670.44					27.01	55215.5	55489.5	-3419.54				27.01	40060.3	38161.1	-213.818
	27.02	23015.5	23474.4	-5099.96				27.02	29711.6	28472.8	22807.6	-2496.32					27.02	55305.6	55518.6	-3358.58				27.02	40959.9	38616.3	230.628
	27.03	23185.3	23472.7	-4928.49				27.03	29796.1	28475.7	22795.6	-2414.72					27.03	55189.8	55547.8	-3503.66				27.03	41573	39094.5	365.394
	27.04	23158.5	23471	-4953.67				27.04	29822.9	28465.3	22783.7	-2377.58					27.04	55281.7	55577.3	-3441.17				27.04	42149.4	39596.9	439.456
	27.05	23324.1	23469.4	-4786.42				27.05	29736.2	28443	22771.8	-2441.93					27.05	55279	55606.9	-3473.44				27.05	43001.1	40124.4	763.681
	27.06	23448.5	23467.8	-4660.46				27.06	29570.2	28409.6	22759.9	-2574.57					27.06	55415.2	55636.7	-3367.02				27.06	43400.9	40677.9	609.977
	27.07	23368.7	23466.3	-4738.7				27.07	29388.8	28366.3	22748	-2712.57					27.07	55492.1	55666.7	-3320.21				27.07	43837.5	41258.5	465.914
	27.08	23290.8	23464.8	-4815.15				27.08	29280.2	28314.5	22736.1	-2769.5					27.08	55595.6	55696.8	-3246.82				27.08	44521.3	41867.1	541.193
	27.09	23286.3	23463.4	-4818.2				27.09	29332.4	28256.2	22724.2	-2658.96					27.09	55680.3	55727.2	-3192.51				27.09	45385.8	42504.7	768.14
	27.1	23344.6	23462.1	-4758.6				27.1	29379.2	28193.3	22712.4	-2549.26					27.1	55704.3	55757.8	-3199.07				27.1	46064.1	43171.9	779.236
	27.11	23300.3	23460.8	-4801.63				27.11	29256.7	28127.3	22700.6	-2605.74					27.11	55834	55788.6	-3100.24				27.11	46847.2	43869.5	864.613
	27.12	23320	23459.5	-4780.67				27.12	29234.8	28059.4	22688.8	-2559.79					27.12	55686.8	55819.7	-3278.51				27.12	47883.7	44598.1	1172.59
	27.13	23319.6	23458.4	-4779.89				27.13	29295.5	27990.4	22677	-2430.07					27.13	55798.5	55851	-3198.08				27.13	48857.8	45358	1386.77
	27.14	23249.1	23457.2	-4849.3				27.14	29294.5	27920.7	22665.2	-2361.43					27.14	55858.1	55882.5	-3169.93				27.14	49492.4	46149.4	1230.04
	27.15	23288.2	23456.2	-4809.12				27.15	29154	27850.9	22653.5	-2432.04					27.15	56029.9	55914.3	-3029.94				27.15	50339.2	46972	1254.12
	27.16	23423.5	23455.2	-4672.79				27.16	28951.6	27781.1	22641.8	-2564.64					27.16	56187.2	55946.3	-2904.71				27.16	51412.7	47825.5	1474.18
	27.17	23292.5	23454.2	-4802.89				27.17	28910.6	27711.6	22630.1	-2536.16					27.17	56084.5	55978.6	-3039.69				27.17	52477.3	48709.1	1655.17
	27.18	23295.1	23454	-4800.1				27.18	28640.8	27642.8	22618.4	-2737.2					27.18	56026.8	56011.3	-3130.08				27.18	53413.1	49621.5	1678.59
	27.19	23357.8	23453.2	-4736.6				27.19	28465.2	27574.9	22606.8	-2844.86					27.19	56271.7	56044.2	-2918.04				27.19	54053.3	50560.8	1379.48
	27.2	23239.3	23452.5	-4854.29				27.2	28533.9	27508.3	22595.1	-2709.52					27.2	56508.9	56077.4	-2714.07				27.2	54955.4	51524.7	1317.77
	27.21	23252.9	23451.8	-4840.02				27.21	28598.1	27443.3	22583.5	-2580.32					27.21	56235.3	56110.9	-3021.2				27.21	56106.7	52510	1483.7
	27.22	23338.7	23451.2	-4753.6				27.22	28581	27380.1	22571.9	-2534.25					27.22	56495.5	56144.8	-2794.95				27.22	57149.1	53512.9	1523.15
	27.23	23442.3	23450.7	-4649.45				27.23	28566.9	27319.3	22560.4	-2487.57					27.23	56546.7	56179.1	-2777.98				27.23	58244.4	54528.9	1602.54
	27.24	23440.9	23450.2	-4650.4				27.24	28602.6	27261.1	22548.8	-2393.59					27.24	56670.2	56213.7	-2689.04				27.24	59584.5	55552.4	1919.11
	27.25	23197.6	23449.8	-4893.36				27.25	28493.7	27205.8	22537.3	-2447.22					27.25	56448	56248.7	-2946.28				27.25	60365.9	56576.9	1675.99
	27.26	23199.8	23449.5	-4890.77				27.26	28470.9	27153.8	22525.8	-2418					27.26	56668.9	56284.1	-2760.72				27.26	61516.8	57595.5	1808.27
	27.27	23337.7	23449.2	-4752.68				27.27	28470.8	27105.3	22514.4	-2369.7					27.27	56791.9	56319.9	-2673.54				27.27	62340.5	58599.9	1627.63
	27.28	23164	23449.1	-4926.23				27.28	28411.7	27060.6	22502.9	-2384.11					27.28	56951.4	56356.1	-2550.3				27.28	62976.2	59581.3	1281.88
	27.29	23084	23449	-5006.09				27.29	28304.8	27020	22491.5	-2450.27					27.29	56820.8	56392.8	-2717.53				27.29	63591.3	60530	948.273
	27.3	23107.1	23449	-4982.96				27.3	28457.8	26983.5	22480.1	-2260.93					27.3	56893.5	56429.9	-2682.02				27.3	64595.7	61436	1046.7
	27.31	23180	23449	-4910.16				27.31	28305.6	26951.5	22468.7	-2381.01					27.31	56998.8	56467.5	-2614.38				27.31	65322.7	62288.6	921.043
	27.32	23200.2	23449.2	-4890.15				27.32	28148.1	26924	22457.4	-2511.01					27.32	56818	56505.7	-2833.3				27.32	65709.5	63077.5	518.968
	27.33	23295	23449.4	-4795.56				27.33	28313.5	26901.2	22446.1	-2322.8					27.33	56869.5	56544.4	-2820.43				27.33	66281.3	63792	376.336
	27.34	23165.3	23449.8	-4925.63				27.34	28332.8	26883.1	22434.8	-2285.45					27.34	57164.4	56583.6	-2564.75				27.34	66775.4	64422.3	240.072
	27.35	23120.7	23450.2	-4970.67				27.35	28310.5	26869.9	22423.5	-2294.53					27.35	57279.4	56623.4	-2489.58				27.35	67093.7	64959.2	21.5455
	27.36	23181.9	23450.7	-4909.92				27.36	28210.3	26861.7	22412.3	-2386.51					27.36	57294.5	56663.8	-2514.9				27.36	67164.9	65394.5	-342.697
	27.37	23114	23451.7	-4978.84				27.37	28338.8	26858.4	22401.1	-2254.79					27.37	57413.7	56704.9	-2436.71				27.37	67583.2	65721.6	-251.394
	27.38	23164.4	23452.4	-4929.09				27.38	28493.7	26860.3	22389.9	-2101.78					27.38	57268.5	56746.6	-2623.62				27.38	67798.1	65935.1	-250.037
	27.39	23257.6	23453.2	-4836.7				27.39	28468.6	26867.3	22378.8	-2133.92					27.39	57094.2	56788.9	-2840.3				27.39	67682.6	66031.6	-462.004
	27.4	23200.7	23454.2	-4894.57				27.4	28550.4	26879.6	22367.7	-2064.35					27.4	57207.3	56832.1	-2770.34				27.4	67555.8	66009.5	-566.775
	27.41	23104	23455.2	-4992.35				27.41	28664.9	26897.2	22356.6	-1967.43					27.41	57473.2	56875.9	-2548.29				27.41	67287.4	65869.2	-694.814
	27.42	22960	23456.4	-5137.49				27.42	28579.1	26920.1	22345.5	-2076.15					27.42	57547.9	56920.6	-2518.25				27.42	66807.4	65612.7	-918.32
	27.43	23031	23457.6	-5067.77				27.43	28684.8	26948.4	22334.5	-1998.74					27.43	57649.8	56966	-2461.8				27.43	66400.6	65244.1	-956.478
	27.44	23343	23459	-4757.11				27.44	28697.2	26982.3	22323.5	-2020.18					27.44	57821	57012.4	-2336.97				27.44	65695.1	64768.9	-1186.84
	27.45	23215.1	23460.5	-4886.57				27.45	28659.1	27021.7	22312.5	-2097.77					27.45	57843.4	57059.6	-2361.79				27.45	64941.5	64194.1	-1365.65
	27.46	23142.8	23462.2	-4960.56				27.46	28705.8	27066.8	22301.6	-2096.13					27.46	57866.6	57107.8	-2386.8				27.46	64412.5	63527.9	-1228.41
	27.47	23120.1	23464	-4984.97				27.47	28764.5	27117.7	22290.6	-2088.38					27.47	58141.3	57157	-2161.28				27.47	63869.4	62779.4	-1023.02
	27.48	23183.5	23465.9	-4923.57				27.48	28829.2	27174.4	22279.8	-2080.37					27.48	58070.9	57207.2	-2281.84				27.48	62737.1	61958.2	-1334.11
	27.49	23249.4	23468	-4859.72				27.49	28976.1	27237	22268.9	-1996.1					27.49	58100.2	57258.5	-2303.84				27.49	61776.4	61074.6	-1411.28
	27.5	23213.5	23470.2	-4897.83				27.5	29192.3	27305.7	22258.1	-1848.48					27.5	58322	57310.9	-2134.56				27.5	60876.2	60138.6	-1375.44
	27.51	23124.1	23472.6	-4989.65				27.51	29248.3	27380.5	22247.3	-1867.3					27.51	58397.5	57364.6	-2112.64				27.51	59710.1	59160.2	-1563.16
	27.52	23251.8	23475.1	-4864.51				27.52	29180.3	27461.4	22236.5	-2016.25					27.52	58635.9	57419.5	-1929.15				27.52	58514.9	58149.4	-1747.52
	27.53	23130.1	23477.9	-4988.89				27.53	29255.8	27548.6	22225.8	-2028.03					27.53	58775.5	57475.7	-1845.86				27.53	57353.9	57115.2	-1874.27
	27.54	23104.1	23480.8	-5017.8				27.54	29273.2	27642.2	22215.1	-2104.21					27.54	58797.2	57533.4	-1881.78				27.54	56170.2	56066.2	-2009.04
	27.55	23149.6	23483.8	-4975.34				27.55	29431.2	27742.2	22204.5	-2046.14					27.55	58804.2	57592.5	-1933.89				27.55	55014.6	55010.4	-2108.9
	27.56	23054.4	23487.1	-5073.81				27.56	29496.6	27848.5	22193.8	-2087.09					27.56	58916.6	57653.1	-1882.07				27.56	53756.6	53954.9	-2311.29
	27.57	23042.9	23490.6	-5088.88				27.57	29405.2	27961.3	22183.2	-2291.26					27.57	59036.5	57715.4	-1824.5				27.57	52800.3	52905.8	-2218.55
	27.58	23078.6	23494.3	-5056.89				27.58	29427	28080.4	22172.7	-2388.52					27.58	59110.1	57779.4	-1814.87				27.58	51807.1	51868.8	-2174.72
	27.59	23040.9	23498.3	-5098.5				27.59	29458.9	28205.8	22162.1	-2482.05					27.59	59084.2	57845.2	-1906.6				27.59	50374.5	50848.2	-2586.69
	27.6	23038.1	23502.4	-5105.47				27.6	29440.7	28337.4	22151.6	-2631.86					27.6	59440.8	57912.9	-1617.69				27.6	49253.9	49848	-2707.13
	27.61	23106.4	23506.9	-5041.57				27.61	29453	28475	22141.2	-2757.16					27.61	59497.5	57982.6	-1630.69				27.61	48218.4	48871.4	-2765.99
	27.62	23208.6	23511.5	-4944.09				27.62	29465.8	28618.3	22130.8	-2887.59					27.62	59375.7	58054.5	-1824.41				27.62	47051.1	47920.8	-2982.79
	27.63	23174.3	23516.5	-4983.3				27.63	29508.7	28766.5	22120.4	-2992.9					27.63	59699	58128.6	-1575.19				27.63	45942.8	46998.3	-3168.45
	27.64	23206.3	23521.8	-4956.59				27.64	29478.7	28920.1	22110	-3176.51					27.64	59514.4	58205.1	-1836.28				27.64	44865.4	46105.1	-3352.72
	27.65	23329	23527.3	-4839.48				27.65	29234	29078.1	22099.7	-3579.25					27.65	59786.6	58284.1	-1643.16				27.65	44107.4	45242.2	-3247.76
	27.66	23341.7	23533.2	-4832.61				27.66	29200.1	29239.8	22089.4	-3774.84					27.66	59983.2	58365.8	-1528.28				27.66	43142.3	44410.3	-3381
	27.67	23233.2	23539.4	-4947.36				27.67	29255.6	29404.3	22079.1	-3883.88					27.67	59719.8	58450.4	-1876.24				27.67	42390	43609.4	-3332.42
	27.68	23306.6	23546	-4880.59				27.68	29160.2	29571.1	22068.9	-4146.07					27.68	59824.9	58538	-1858.71				27.68	41749.6	42839.5	-3202.95
	27.69	23169.3	23553	-5024.89				27.69	29213.8	29738.9	22058.7	-4260.27					27.69	59982.7	58628.8	-1791.75				27.69	40983.2	42100.4	-3230.21
	27.7	23143.6	23560.4	-5057.94				27.7	29311.5	29906.6	22048.6	-4330.18					27.7	60215.1	58723.1	-1653.51				27.7	40150.2	41391.5	-3354.39
	27.71	23271.7	23568.2	-4937.67				27.71	29273.3	30072.8	22038.5	-4534.65					27.71	60149.5	58821	-1817.01				27.71	39242.6	40712.3	-3582.66
	27.72	23293.7	23576.5	-4923.9				27.72	29089.9	30236.1	22028.4	-4881.31					27.72	60325.2	58922.7	-1743.08				27.72	38756.9	40061.9	-3418.04
	27.73	23199.6	23585.3	-5026.76				27.73	29138.5	30394.9	22018.4	-4991.52					27.73	60671.2	59028.7	-1503.08				27.73	38137	39439.5	-3415.55
	27.74	23129.5	23594.5	-5106.13				27.74	29360.4	30547.6	22008.4	-4922.37					27.74	60802.4	59139.1	-1482.3				27.74	37561.7	38844.3	-3395.64
	27.75	23150.7	23604.3	-5094.77				27.75	29418.2	30692.6	21998.4	-5009.49					27.75	60809.3	59254.2	-1590.48				27.75	36985.8	38275.4	-3402.59
	27.76	23243.1	23614.7	-5012.77				27.76	29286.1	30828.1	21988.5	-5277.16					27.76	61053.8	59374.4	-1466.25				27.76	36313.8	37731.5	-3530.82
	27.77	23272.2	23625.7	-4994.62				27.77	29163.8	30952.4	21978.6	-5523.73					27.77	61306.2	59500.1	-1339.49				27.77	35810.4	37212	-3514.59
	27.78	23325.7	23637.3	-4952.78				27.78	29151.8	31063.9	21968.8	-5647.33					27.78	61449.8	59631.6	-1327.34				27.78	35292	36715.6	-3536.62
	27.79	23423.5	23649.7	-4867.27				27.79	29113.3	31161.2	21958.9	-5783.05					27.79	61468.3	59769.3	-1446.6				27.79	34860.8	36241.5	-3493.7
	27.8	23250	23662.7	-5053.75				27.8	29147.3	31242.8	21949.2	-5830.66					27.8	61825.3	59913.8	-1234.08				27.8	34521.1	35788.6	-3380.47
	27.81	23301.2	23676.5	-5016.43				27.81	28944.7	31307.6	21939.4	-6098.02					27.81	62115.8	60065.4	-1095.23				27.81	34059.4	35356	-3409.6
	27.82	23138.8	23691	-5193.39				27.82	28883.2	31354.6	21929.7	-6206.59					27.82	62176	60224.8	-1194.42				27.82	33685.2	34942.8	-3370.57
	27.83	23124.5	23706.5	-5223.07				27.83	28794.1	31383.3	21920.1	-6324.35					27.83	62108.9	60392.5	-1429.15				27.83	33215.8	34548	-3445.31
	27.84	23273.8	23722.8	-5090.08				27.84	28756.2	31393.3	21910.5	-6372.23					27.84	62392.8	60569.1	-1321.89				27.84	32940.5	34170.9	-3343.34
	27.85	23520.6	23740	-4860.57				27.85	28851	31384.5	21900.9	-6268.68					27.85	62760.9	60755.3	-1139.94				27.85	32569.3	33810.4	-3354.17
	27.86	23084.8	23758.3	-5314.55				27.86	28906.5	31357.2	21891.3	-6185.84					27.86	62755.8	60951.8	-1341.53				27.86	32534	33465.9	-3044.92
	27.87	23187.7	23777.5	-5230.93				27.87	28866.8	31311.9	21881.8	-6180.25					27.87	62974.2	61159.3	-1330.65				27.87	32201.4	33136.5	-3048.1
	27.88	23292.6	23797.8	-5146.28				27.88	28922.5	31249.4	21872.4	-6061.98					27.88	63191.3	61378.7	-1333				27.88	31839.8	32821.5	-3094.75
	27.89	23498.9	23819.2	-4961.42				27.89	28853.4	31170.6	21862.9	-6052.43					27.89	63411	61610.8	-1345.42				27.89	31667.1	32520.2	-2966.14
	27.9	23323.1	23841.8	-5159.81				27.9	28899	31077	21853.6	-5913.11					27.9	63657.7	61856.7	-1344.59				27.9	31222.4	32231.9	-3122.47
	27.91	23158	23865.5	-5348.66				27.91	28831.8	30969.8	21844.2	-5873.18					27.91	63968.7	62117.1	-1294.04				27.91	31047.2	31955.9	-3021.7
	27.92	23389.2	23890.5	-5142.39				27.92	28891.5	30850.6	21834.9	-5694.29					27.92	64091.2	62393.3	-1447.71				27.92	31065.4	31691.7	-2739.26
	27.93	23468	23916.7	-5089.74				27.93	28990	30721	21825.6	-5466.11					27.93	64682	62686.3	-1149.87				27.93	30739.8	31438.5	-2811.81
	27.94	23521.9	23944.1	-5063.33				27.94	28825	30582.7	21816.4	-5492.75					27.94	65214.7	62997.1	-928.005				27.94	30474.2	31196	-2834.79
	27.95	23426	23972.8	-5187.87				27.95	28755.7	30437.2	21807.2	-5416.71					27.95	65351	63327.2	-1121.81				27.95	30247.9	30963.5	-2828.67
	27.96	23404.7	24002.8	-5239.21				27.96	28746.3	30286.3	21798.1	-5275.15					27.96	65505	63677.7	-1318.3				27.96	30049.1	30740.6	-2804.46
	27.97	23376.7	24033.8	-5298.27				27.97	28630.7	30131.5	21789	-5235.98					27.97	65903.4	64049.8	-1291.96				27.97	29843.6	30526.7	-2796.12
	27.98	23543.8	24066	-5163.27				27.98	28566.8	29974.3	21779.9	-5142.61					27.98	66303.4	64445	-1287.12				27.98	29695.1	30321.4	-2739.31
	27.99	23543.7	24099.2	-5196.56				27.99	28576.4	29816	21770.9	-4974.81					27.99	66579.4	64864.6	-1430.74				27.99	29719	30124.3	-2518.34
	28	23564.2	24133.2	-5210.18				28	28635	29658	21761.9	-4758.17					28	66819.8	65309.9	-1635.63				28	29591.1	29935.1	-2456.99
	28.01	23626.5	24168	-5182.68				28.01	28588	29501.3	21753	-4648.48					28.01	67073.7	65782.2	-1854.1				28.01	29197.9	29753.2	-2668.3
	28.02	23451.4	24203.3	-5393.03				28.02	28340.9	29347	21744.1	-4741.23					28.02	67189.7	66282.9	-2238.79				28.02	29095.8	29578.4	-2595.56
	28.03	23522.8	24238.9	-5357.2				28.03	28299.1	29195.7	21735.3	-4631.72					28.03	67742.6	66813	-2215.96				28.03	29074.1	29410.2	-2449.15
	28.04	23631	24274.4	-5284.56				28.04	28310.3	29048.6	21726.4	-4473.53					28.04	68194.4	67373.6	-2324.86				28.04	29005.2	29248.5	-2356.3
	28.05	23754.7	24309.5	-5195.97				28.05	28353.1	28906.2	21717.7	-4288.32					28.05	68618.2	67965.5	-2492.96				28.05	28941.8	29092.8	-2264
	28.06	23962.2	24343.9	-5022.83				28.06	28236.9	28769	21709	-4267.32					28.06	68859.3	68589.3	-2875.62				28.06	29083.4	28942.9	-1972.44
	28.07	23763.1	24377.2	-5255.22				28.07	28243.5	28637.4	21700.3	-4129.05					28.07	69510.1	69245.1	-2880.59				28.07	28736.6	28798.4	-2174.89
	28.08	23803.4	24408.8	-5246.54				28.08	28302.8	28511.8	21691.6	-3944.21					28.08	70000.5	69932.5	-3077.56				28.08	28540.3	28659.3	-2232.01
	28.09	23730	24438.3	-5349.44				28.09	28152.8	28392.5	21683	-3974.88					28.09	70330.5	70650.5	-3465.62				28.09	28480.9	28525.1	-2157.17
	28.1	23679.3	24465.4	-5427.24				28.1	28171.3	28279.7	21674.5	-3843.53					28.1	70797.1	71397.5	-3745.97				28.1	28378	28395.6	-2130.71
	28.11	23886.4	24489.5	-5244.28				28.11	28223.2	28173.5	21666	-3685.42					28.11	71534.2	72170.5	-3781.87				28.11	28185.9	28270.7	-2197.8
	28.12	23922.8	24510.4	-5228.66				28.12	28249	28074	21657.5	-3560.18					28.12	72053.5	72966	-4058.08				28.12	28290.3	28150.1	-1972.81
	28.13	23865.6	24527.5	-5303.09				28.13	28210.6	27981.4	21649.1	-3505.91					28.13	72163.1	73778.9	-4761.4				28.13	28144	28033.6	-2002.6
	28.14	23964.7	24540.8	-5217.21				28.14	28286.8	27895.5	21640.7	-3343.86					28.14	72594.7	74602.6	-5153.51				28.14	27923.8	27920.9	-2110.17
	28.15	23952.3	24550	-5238.8				28.15	28169.5	27816.5	21632.4	-3382.15					28.15	73137	75429.6	-5438.2				28.15	27812.1	27812	-2112.92
	28.16	24028.1	24555.1	-5168.1				28.16	27950.3	27744.2	21624.1	-3529.03					28.16	73468.7	76250.4	-5927.21				28.16	27792.7	27706.6	-2026.95
	28.17	24101.1	24555.9	-5095.94				28.17	27809.9	27678.7	21615.8	-3603.99					28.17	74000.5	77054.1	-6199.17				28.17	27834.4	27604.5	-1883.13
	28.18	24021.1	24552.7	-5172.65				28.18	27840.5	27619.9	21607.6	-3514.57					28.18	74469.5	77829	-6505.09				28.18	27781	27505.7	-1837.67
	28.19	24239	24545.5	-4947.6				28.19	28078	27567.9	21599.4	-3225.01					28.19	74989.7	78562	-6717.84				28.19	27583.4	27409.8	-1939.43
	28.2	24329.2	24534.6	-4846.52				28.2	28167.4	27522.4	21591.3	-3090.12					28.2	75430.9	79240	-6954.68				28.2	27594.4	27316.8	-1835.39
	28.21	24183.2	24520.4	-4978.29				28.21	27845.8	27483.5	21583.2	-3372.85					28.21	75932.6	79849.8	-7062.75				28.21	27487.2	27226.4	-1852.24
	28.22	24242.8	24503.1	-4901.39				28.22	27756.8	27451	21575.2	-3429.33					28.22	75908.5	80379	-7616.05				28.22	27349.3	27138.7	-1902.4
	28.23	24222.1	24483.2	-4902.3				28.23	27809.1	27425	21567.2	-3351.05					28.23	76201.1	80816.6	-7761.09				28.23	27276.6	27053.4	-1889.83
	28.24	24056	24461.1	-5046.3				28.24	27871.2	27405.4	21559.3	-3269.31					28.24	76862.9	81153.5	-7436.19				28.24	27322.5	26970.4	-1760.91
	28.25	24273.8	24437.3	-4804.58				28.25	27766.8	27392.1	21551.4	-3360.44					28.25	77125.4	81383.1	-7403.28				28.25	27392.1	26889.6	-1610.5
	28.26	24181	24412	-4872.11				28.26	27641.7	27385.1	21543.5	-3478.5					28.26	77341.3	81501.5	-7305.74				28.26	27201.4	26810.9	-1722.55
	28.27	24116	24385.8	-4910.89				28.27	27674.7	27384.4	21535.7	-3444.76					28.27	77514.3	81507.6	-7138.85				28.27	27079.3	26734.2	-1767.9
	28.28	24111.4	24358.9	-4888.64				28.28	27726.9	27389.8	21527.9	-3398.1					28.28	77777.3	81403.2	-6771.43				28.28	27274.6	26659.5	-1497.88
	28.29	23898.2	24331.9	-5074.78				28.29	27826.9	27401.5	21520.2	-3309.78					28.29	77766.4	81192.7	-6571.83				28.29	27200.9	26586.5	-1498.66
	28.3	23917.6	24304.9	-5028.44				28.3	27635.2	27419.4	21512.5	-3519.31					28.3	77629.6	80882.7	-6398.69				28.3	27004.6	26515.3	-1623.77
	28.31	24064.2	24278.3	-4855.2				28.31	27590.1	27443.4	21504.9	-3588.4					28.31	77432.9	80481.8	-6194.48				28.31	26932.4	26445.9	-1626.56
	28.32	24097.4	24252.3	-4795.95				28.32	27896.8	27473.5	21497.3	-3311.9					28.32	77778.5	80000	-5367.11				28.32	26817.3	26378.1	-1673.83
	28.33	23910	24227	-4958.08				28.33	27768.2	27509.7	21489.8	-3476.63					28.33	77666.1	79448.6	-4928.1				28.33	26760.2	26311.9	-1664.69
	28.34	24001.5	24202.7	-4842.36				28.34	27726.5	27552	21482.3	-3560.58					28.34	77172.2	78839.2	-4812.66				28.34	26649.3	26247.3	-1711
	28.35	23927.4	24179.5	-4893.21				28.35	27712.8	27600.3	21474.8	-3622.61					28.35	77138.6	78184	-4190.99				28.35	26484.7	26184.3	-1812.58
	28.36	23828.6	24157.5	-4969.97				28.36	27781.8	27654.5	21467.4	-3607.92					28.36	76961.1	77494.8	-3679.33				28.36	26699.4	26122.7	-1536.28
	28.37	23812.6	24136.7	-4965.18				28.37	27883.9	27714.7	21460	-3566.02					28.37	76747.3	76783	-3181.28				28.37	26813.8	26062.6	-1361.89
	28.38	23774.7	24117.2	-4983.65				28.38	27900.1	27780.8	21452.7	-3615.85					28.38	76557.4	76059.1	-2647.23				28.38	26646.3	26004	-1470.75
	28.39	23773.1	24099.1	-4967.06				28.39	27884.5	27852.6	21445.4	-3703.25					28.39	76232.8	75332.8	-2245.62				28.39	26481.4	25946.9	-1578.52
	28.4	23799.8	24082.3	-4923.62				28.4	27761.8	27930.2	21438.2	-3903.54					28.4	75489.7	74612.3	-2268.22				28.4	26478.5	25891.2	-1525.64
	28.41	23963.1	24066.8	-4744.81				28.41	27985.6	28013.3	21431	-3762.8					28.41	74773.5	73905	-2277.15				28.41	26557.4	25836.9	-1392.48
	28.42	24074.5	24052.6	-4619.22				28.42	28160.5	28101.8	21423.9	-3676.52					28.42	74530.9	73216.9	-1831.61				28.42	26335.5	25784	-1561.5
	28.43	23993.3	24039.8	-4687.63				28.43	28108.2	28195.7	21416.8	-3822.63					28.43	74230.8	72552.7	-1467.49				28.43	26347.6	25732.4	-1497.81
	28.44	23885.1	24028.3	-4784.27				28.44	27916.4	28294.8	21409.7	-4113.49					28.44	73868	71916.3	-1193.9				28.44	26313.7	25682.3	-1481.63
	28.45	23974.6	24018	-4684.56				28.45	27881.2	28398.9	21402.7	-4252.82					28.45	73238.3	71310.4	-1217.69				28.45	26126.3	25633.5	-1620.22
	28.46	23924.5	24009	-4725.61				28.46	28216.2	28507.9	21395.8	-4026.76					28.46	72899.9	70736.9	-982.572				28.46	26259.2	25586	-1439.86
	28.47	24032.5	24001.1	-4609.74				28.47	28094.6	28621.6	21388.9	-4262.15					28.47	72812.6	70197.2	-530.178				28.47	26209	25539.9	-1443.89
	28.48	23983.5	23994.4	-4652.04				28.48	28040.3	28740.1	21382	-4434.95					28.48	72492	69691.8	-345.332				28.48	26083	25495	-1525.05
	28.49	23834.7	23988.9	-4795.34				28.49	28245.5	28863.1	21375.2	-4352.73					28.49	72028.1	69221	-338.439				28.49	26085.3	25451.5	-1479.21
	28.5	23789.5	23984.5	-4836.1				28.5	28466.1	28990.7	21368.4	-4259.74					28.5	71455.1	68784.5	-474.978				28.5	25910.2	25409.2	-1612.08
	28.51	23783.9	23981.3	-4838.51				28.51	28367.7	29122.8	21361.7	-4490.27					28.51	71263.3	68382.1	-264.457				28.51	25951.5	25368.2	-1529.73
	28.52	23888.5	23979	-4731.53				28.52	28219.2	29259.4	21355	-4775.38					28.52	71040.7	68013.1	-118.002				28.52	25939.5	25328.5	-1501.95
	28.53	23891.2	23977.7	-4727.59				28.53	28561.9	29400.7	21348.4	-4573.99					28.53	70742.6	67676.8	-79.8369				28.53	25959.5	25289.9	-1443.5
	28.54	23752.3	23977.4	-4866.17				28.54	28581.5	29546.7	21341.8	-4700.37					28.54	70622.9	67372.3	105.089				28.54	25765.8	25252.6	-1599.85
	28.55	23856.8	23978	-4762.35				28.55	28586.6	29697.5	21335.2	-4846.09					28.55	70401.6	67098.7	157.245				28.55	25708.8	25216.5	-1620.7
	28.56	23904.2	23979.7	-4716.64				28.56	28720.9	29853.2	21328.7	-4867.41					28.56	70084	66855.2	83.2192				28.56	25706.5	25181.6	-1588.1
	28.57	24079.5	23982.3	-4543.91				28.57	28936.1	30013.3	21322.3	-4812.29					28.57	69549.3	66641	-237.241				28.57	25682.8	25147.8	-1578.05
	28.58	23996.7	23985.8	-4630.23				28.58	29227.5	30177.3	21315.9	-4684.93					28.58	69463.8	66455.1	-136.907				28.58	25482.1	25115.3	-1746.14
	28.59	23900.8	23990.2	-4730.56				28.59	29273.1	30344.7	21309.5	-4806.69					28.59	69340.3	66296.9	-102.231				28.59	25563.6	25083.8	-1633.26
	28.6	23906.5	23995.6	-4730.14				28.6	29196.7	30515.3	21303.2	-5053.78					28.6	69114	66165.6	-197.242				28.6	25543.5	25053.5	-1623.1
	28.61	23856.7	24001.8	-4786.28				28.61	29259.5	30690.4	21296.9	-5166.08					28.61	68773	66060.6	-433.241				28.61	25507.6	25024.4	-1629.81
	28.62	23753.5	24009	-4896.59				28.62	29344.8	30872.1	21290.7	-5262.42					28.62	68862.2	65981.3	-264.725				28.62	25586.9	24996.4	-1522.51
	28.63	23732.4	24017.1	-4925.75				28.63	29432.8	31062.7	21284.5	-5365.06					28.63	68911.1	65927.2	-161.691				28.63	25576.1	24969.5	-1506.39
	28.64	23723.2	24026	-4943.96				28.64	29484.4	31263.3	21278.4	-5514.05					28.64	68838.6	65897.7	-204.752				28.64	25628.6	24943.7	-1428.1
	28.65	24021.6	24036	-4655.51				28.65	29537.4	31471.4	21272.3	-5669.17					28.65	68372.3	65892.5	-665.785				28.65	25802.7	24919	-1229.32
	28.66	24033.1	24046.8	-4654.8				28.66	29671.5	31681.5	21266.3	-5745.18					28.66	68240.2	65911.2	-816.59				28.66	25783.5	24895.5	-1224.93
	28.67	24073.3	24058.6	-4626.45				28.67	29824.8	31884.1	21260.3	-5794.52					28.67	68513.6	65953.5	-585.445				28.67	25555.8	24873	-1430.25
	28.68	23876	24071.4	-4836.46				28.68	29825.6	32069	21254.3	-5978.54					28.68	68551.4	66018.9	-613.079				28.68	25263.9	24851.7	-1700.76
	28.69	23920.5	24085.1	-4805.69				28.69	29701.7	32227.2	21248.4	-6260.72					28.69	68209.1	66107	-1043.49				28.69	25392.7	24831.5	-1551.76
	28.7	24141.4	24099.9	-4599.54				28.7	29787.7	32352.9	21242.6	-6300.39					28.7	68174.7	66217.6	-1188.49				28.7	25486.1	24812.4	-1439.26
	28.71	23988.4	24115.7	-4768.46				28.71	29896.2	32440.4	21236.8	-6279.33					28.71	68226.1	66349.9	-1269.48				28.71	25665.4	24794.4	-1242.01
	28.72	24170.7	24132.5	-4602.97				28.72	30081.5	32481.7	21231	-6135.39					28.72	67797.6	66503.5	-1851.51				28.72	25529	24777.6	-1361.55
	28.73	24187.9	24150.5	-4603.68				28.73	29965.6	32466.1	21225.3	-6235.66					28.73	67931	66677.3	-1891.92				28.73	25364.2	24761.9	-1510.76
	28.74	24062.3	24169.5	-4748.27				28.74	29912.6	32384.5	21219.6	-6207.06					28.74	68024.9	66870.4	-1991.13				28.74	25335.7	24747.4	-1524.68
	28.75	24030.4	24189.6	-4800.37				28.75	29899.7	32235.3	21214	-6070.77					28.75	68073.3	67081.3	-2153.6				28.75	25335.4	24734	-1511.63
	28.76	24179.1	24211	-4672.98				28.76	30036.4	32026.6	21208.4	-5725.33					28.76	68118.4	67308.3	-2335.51				28.76	25402.1	24721.8	-1432.77
	28.77	24177.6	24233.5	-4697.06				28.77	30010.1	31773.5	21202.8	-5498.57					28.77	67755.7	67549.2	-2939.14				28.77	25347.4	24710.9	-1476.49
	28.78	24125.9	24257.3	-4772.53				28.78	29735.5	31491.8	21197.3	-5491.46					28.78	67800	67801.4	-3147.02				28.78	25220	24701.1	-1594.16
	28.79	24206.8	24282.3	-4716.58				28.79	29815.6	31193.2	21191.9	-5112.75					28.79	67794.7	68061.8	-3412.66				28.79	25187.8	24692.6	-1617.85
	28.8	24173.5	24308.6	-4776.26				28.8	29863.9	30883.5	21186.5	-4754.7					28.8	67725.8	68326.5	-3746.28				28.8	25225.1	24685.4	-1573.37
	28.81	23946.8	24336.2	-5030.57				28.81	29632	30565.5	21181.1	-4668.6					28.81	68124.7	68591.5	-3612.38				28.81	25334.9	24679.5	-1457.62
	28.82	24165.3	24365.2	-4841.03				28.82	29608.7	30242.4	21175.8	-4368.87					28.82	68040.8	68852	-3956.74				28.82	25386	24674.9	-1401.86
	28.83	24268.7	24395.5	-4767.93				28.83	29503.1	29920.3	21170.6	-4152.36					28.83	67925.7	69103	-4322.87				28.83	25356.1	24671.6	-1428.56
	28.84	24374.9	24427.1	-4693.33				28.84	29366.5	29607.5	21165.3	-3976.13					28.84	67892.9	69339.3	-4591.98				28.84	25124.8	24669.7	-1657.96
	28.85	24343.4	24460	-4757.71				28.85	29249.7	29311.6	21160.2	-3796.99					28.85	67746.4	69555.6	-4954.81				28.85	25029	24669.3	-1753.35
	28.86	24158.6	24494.2	-4976.72				28.86	29429	29038.4	21155	-3344.52					28.86	67964.3	69746.9	-4928.21				28.86	25138.4	24670.3	-1644.9
	28.87	24293.8	24529.6	-4876.91				28.87	29102.7	28791	21150	-3423.46					28.87	67775.7	69908.7	-5278.52				28.87	25347.3	24672.8	-1438.53
	28.88	24310.3	24566.1	-4896.9				28.88	28679.2	28570.2	21144.9	-3626.15					28.88	67575.1	70036.9	-5607.44				28.88	25246.9	24676.9	-1543.02
	28.89	24318	24603.6	-4926.81				28.89	28758.3	28375.2	21139.9	-3352.04					28.89	67906.4	70128.7	-5367.92				28.89	25200.9	24682.5	-1594.63
	28.9	24339.3	24642.1	-4943.88				28.9	28958.9	28204.4	21135	-2980.63					28.9	68019	70182	-5308.51				28.9	25197	24689.8	-1605.83
	28.91	24355	24681.3	-4967.46				28.91	28791.8	28055.6	21130.1	-2998.93					28.91	67859.7	70195.7	-5481.61				28.91	25151.6	24698.8	-1660.21
	28.92	24542.5	24721	-4819.58				28.92	28659.4	27926.4	21125.2	-3002.11					28.92	67851.1	70170.2	-5464.71				28.92	25166.4	24709.4	-1656.09
	28.93	24552.9	24761	-4849.24				28.93	28429.7	27814.5	21120.4	-3119.95					28.93	67810.9	70106.7	-5441.29				28.93	25199.5	24721.9	-1635.41
	28.94	24466	24801	-4976.19				28.94	28489.2	27717.7	21115.6	-2963.61					28.94	67952.3	70007.2	-5200.5				28.94	25188.9	24736.3	-1660.43
	28.95	24239	24840.7	-5242.83				28.95	28282.6	27633.9	21110.9	-3086.48					28.95	67752.1	69874.8	-5268.26				28.95	25207.6	24752.5	-1657.91
	28.96	24425.1	24879.8	-5095.76				28.96	28129.8	27561.4	21106.2	-3166.78					28.96	67743.9	69713.1	-5114.79				28.96	25121.9	24770.7	-1761.83
	28.97	24400.5	24917.8	-5158.42				28.97	27904.2	27498.7	21101.6	-3329.63					28.97	68141.9	69526.4	-4530.07				28.97	25257.6	24790.9	-1646.33
	28.98	24391.1	24954.5	-5204.49				28.98	27940	27444.3	21097	-3239.55					28.98	67715.5	69319.1	-4749.2				28.98	25278.3	24813.2	-1647.91
	28.99	24509.6	24989.4	-5121				28.99	27996.1	27397.4	21092.4	-3136.48					28.99	67879.7	69095.9	-4361.76				28.99	25379.3	24837.7	-1571.4
	29	24375.9	25022.3	-5287.48				29	27931.6	27357.1	21087.9	-3160.7					29	67932.8	68861.6	-4074.38				29	25419.6	24864.4	-1557.79
	29.01	24471.1	25052.7	-5222.73				29.01	27719.9	27322.7	21083.5	-3337.96					29.01	67923.7	68620.8	-3842.73				29.01	25403.3	24893.3	-1603.02
	29.02	24505.8	25080.4	-5215.68				29.02	27517.5	27293.7	21079	-3511.41					29.02	67817.4	68377.9	-3706.09				29.02	25277.9	24924.6	-1759.77
	29.03	24434.9	25105.2	-5311.43				29.03	27532.3	27269.7	21074.7	-3472.51					29.03	67969.1	68137	-3313.54				29.03	25164.5	24958.3	-1906.85
	29.04	24579.8	25126.9	-5188.15				29.04	27467.4	27250.3	21070.3	-3518.05					29.04	67863.8	67901.6	-3183.37				29.04	25006.2	24994.4	-2101.29
	29.05	24721.8	25145.4	-5064.73				29.05	27289.8	27235.3	21066.1	-3680.63					29.05	67939.3	67674.8	-2881.01				29.05	25237	25033.1	-1909.13
	29.06	24547.5	25160.7	-5254.34				29.06	27206	27224.4	21061.8	-3753.56					29.06	68236	67459.1	-2368.75				29.06	25041.9	25074.3	-2145.42
	29.07	24359.8	25172.8	-5454.14				29.07	27371.3	27217.5	21057.6	-3581.26					29.07	68354.9	67256.7	-2047.43				29.07	25290.9	25118	-1940.12
	29.08	24526.3	25182	-5296.8				29.08	27248	27214.3	21053.5	-3701.44					29.08	68084.6	67069	-2130.04				29.08	25371.3	25164.4	-1906.11
	29.09	24404.2	25188.3	-5425.22				29.09	26968.1	27214.8	21049.4	-3981.86					29.09	68118.1	66897	-1924.48				29.09	25152.8	25213.3	-2173.5
	29.1	24662.2	25192	-5171.02				29.1	26974.5	27218.9	21045.3	-3979.56					29.1	68418.2	66740.9	-1468.28				29.1	25293.8	25264.9	-2084.05
	29.11	24616.4	25193.5	-5218.2				29.11	27000.4	27226.3	21041.3	-3961.01					29.11	68324	66600.9	-1422.51				29.11	25285	25319	-2146.97
	29.12	24586.2	25193	-5248.01				29.12	27135.9	27237	21037.3	-3836.28					29.12	68269.1	66476.3	-1352.76				29.12	25233.4	25375.6	-2255.22
	29.13	24657.8	25191	-5174.24				29.13	27006.9	27251	21033.4	-3979.3					29.13	68454.4	66366	-1057.26				29.13	25379.2	25434.7	-2168.54
	29.14	24776.4	25187.6	-5052.37				29.14	26868.4	27268.1	21029.5	-4134.9					29.14	68342.6	66268.9	-1071.9				29.14	25258.7	25496.1	-2350.49
	29.15	24661.3	25183.4	-5163.3				29.15	26967.6	27288.3	21025.6	-4055.85					29.15	67957.6	66183	-1370.95				29.15	25095.5	25559.7	-2577.26
	29.16	24605.1	25178.7	-5214.74				29.16	26939.9	27311.7	21021.8	-4106.98					29.16	68163.6	66106.2	-1088.19				29.16	25368.7	25625.3	-2369.69
	29.17	24701.3	25173.9	-5113.71				29.17	26932.7	27337.9	21018	-4140.37					29.17	68561.4	66036.2	-620.476				29.17	25425.2	25692.7	-2380.59
	29.18	24823.3	25169.1	-4986.93				29.18	27000.4	27367.1	21014.3	-4101.79					29.18	68785.1	65970.5	-330.997				29.18	25249.9	25761.6	-2624.78
	29.19	24965.5	25164.8	-4840.44				29.19	26935.6	27399.1	21010.6	-4198.61					29.19	68685	65906.3	-366.853				29.19	25344.8	25831.7	-2599.89
	29.2	25028.6	25161.3	-4773.74				29.2	26763.9	27433.9	21007	-4405.22					29.2	68687.4	65840.9	-299.071				29.2	25446.6	25902.6	-2569.01
	29.21	24974.8	25158.6	-4824.94				29.21	26888.5	27471.6	21003.4	-4318.27					29.21	68607.5	65771.9	-309.992				29.21	25385.2	25973.8	-2701.58
	29.22	24766	25157.2	-5032.23				29.22	26802.8	27512.1	20999.8	-4444.5					29.22	68518.9	65696.8	-323.447				29.22	25424.7	26044.9	-2733.2
	29.23	24777.7	25157	-5020.46				29.23	26756.2	27555.5	20996.3	-4534.45					29.23	68508.9	65613.6	-250.271				29.23	25362.7	26115.3	-2865.71
	29.24	24975	25158.3	-4824.46				29.24	26805.3	27601.6	20992.9	-4531.43					29.24	68790.2	65520.7	123.891				29.24	25260.1	26184.5	-3037.43
	29.25	24968	25161.2	-4834.33				29.25	26941	27650.5	20989.4	-4444.63					29.25	68426.8	65416.9	-135.633				29.25	25315.9	26251.8	-3048.95
	29.26	24986	25165.8	-4820.94				29.26	26970	27702.2	20986	-4467.4					29.26	68259	65301.3	-187.908				29.26	25232	26316.6	-3197.61
	29.27	24728.3	25172.2	-5084.96				29.27	26979	27756.9	20982.7	-4513.04					29.27	68393.8	65173.9	74.3723				29.27	25432.7	26378.1	-3058.41
	29.28	25007.3	25180.4	-4814.19				29.28	26925.1	27814.3	20979.4	-4624.29					29.28	68302.2	65034.6	122.025				29.28	25412	26435.7	-3136.69
	29.29	25036.9	25190.4	-4794.66				29.29	27070.5	27874.5	20976.1	-4539.21					29.29	68582	64884.2	552.21				29.29	25449.9	26488.7	-3151.86
	29.3	25119.6	25202.4	-4723.91				29.3	27139.7	27937.7	20972.9	-4533.13					29.3	68494.4	64723.5	625.392				29.3	25429.1	26536.4	-3220.34
	29.31	25137.9	25216.3	-4719.53				29.31	27170.8	28003.7	20969.7	-4568.05					29.31	68112.3	64553.7	413.053				29.31	25373.3	26578.2	-3317.92
	29.32	25204.5	25232.2	-4668.77				29.32	27277.2	28072.7	20966.6	-4530.64					29.32	67863.8	64376.2	342.014				29.32	25328.3	26613.6	-3398.31
	29.33	25380.5	25250	-4510.6				29.33	27391	28144.8	20963.5	-4488.86					29.33	68086.1	64192.6	747.947				29.33	25659.2	26642	-3095.84
	29.34	25335.5	25269.8	-4575.51				29.34	27389	28219.8	20960.4	-4565.97					29.34	67929.5	64004.5	779.425				29.34	25437.2	26663.2	-3339.02
	29.35	25476.5	25291.7	-4456.33				29.35	27731.3	28298.1	20957.4	-4301.89					29.35	67794.4	63813.6	835.241				29.35	25268.8	26676.7	-3520.89
	29.36	25488.9	25315.5	-4467.8				29.36	28036.4	28379.4	20954.4	-4078.21					29.36	67194.2	63621.5	427.058				29.36	25299.6	26682.4	-3495.78
	29.37	25422.9	25341.5	-4559.7				29.37	27954.1	28464.1	20951.5	-4245.11					29.37	67517.6	63429.8	942.279				29.37	25088.8	26680.2	-3704.48
	29.38	25545.2	25369.4	-4465.31				29.38	27873.2	28552.1	20948.6	-4414.06					29.38	67690.6	63239.8	1305.23				29.38	25187.5	26670.3	-3595.79
	29.39	25551.9	25399.5	-4488.67				29.39	28116.2	28643.5	20945.7	-4262.41					29.39	67300.1	63052.8	1101.78				29.39	25171.3	26652.8	-3594.5
	29.4	25537.2	25431.6	-4535.49				29.4	28111.2	28738.3	20942.9	-4362.34					29.4	66694.1	62869.8	678.675				29.4	25112	26627.9	-3628.9
	29.41	25687.3	25465.9	-4419.75				29.41	28211.2	28836.8	20940.2	-4360.8					29.41	66592.6	62691.8	755.227				29.41	25021.6	26596	-3687.43
	29.42	25982.4	25502.4	-4161.12				29.42	28423	28939.1	20937.4	-4251.25					29.42	66207.4	62519.5	542.264				29.42	24948.4	26557.7	-3722.31
	29.43	25918.4	25541.1	-4263.76				29.43	28553.4	29045.2	20934.7	-4226.88					29.43	65957.9	62353.4	458.933				29.43	25001.9	26513.4	-3624.5
	29.44	25790.7	25582	-4432.4				29.44	28761.5	29155.2	20932.1	-4128.78					29.44	66160.5	62193.9	820.972				29.44	24866	26463.7	-3710.74
	29.45	25842.8	25625.3	-4423.63				29.45	28744.5	29269.3	20929.4	-4259.96					29.45	65768.1	62041.3	581.168				29.45	24824.9	26409.3	-3697.45
	29.46	25971.9	25670.9	-4340.1				29.46	28902.2	29387.7	20926.8	-4220.63					29.46	65604.7	61895.7	563.469				29.46	24859.2	26350.8	-3604.7
	29.47	26062.8	25719	-4297.32				29.47	29154.7	29510.5	20924.3	-4090.92					29.47	65441.1	61757	538.458				29.47	24700	26289	-3701.95
	29.48	26083.5	25769.6	-4327.2				29.48	29340.2	29637.8	20921.8	-4032.76					29.48	65279.2	61625.3	508.307				29.48	24627.8	26224.4	-3709.61
	29.49	26021.7	25822.8	-4442.2				29.49	29344	29770	20919.3	-4161.15					29.49	65361.6	61500.4	715.609				29.49	24495.6	26157.8	-3775.16
	29.5	26041.4	25878.7	-4478.46				29.5	29745.4	29907.2	20916.9	-3897.02					29.5	65113.3	61382.1	585.545				29.5	24373.4	26089.7	-3829.25
	29.51	26286.6	25937.4	-4291.96				29.51	30073.4	30049.7	20914.5	-3711.4					29.51	64549.8	61270.3	133.92				29.51	24342.8	26020.7	-3790.94
	29.52	26454.9	25999.1	-4185.25				29.52	30280.8	30197.7	20912.2	-3652.05					29.52	64321.7	61164.7	11.3913				29.52	24335.2	25951.5	-3729.33
	29.53	26389.3	26063.7	-4315.54				29.53	30182.4	30351.5	20909.8	-3904.23					29.53	64292.7	61065	82.1447				29.53	24441.5	25882.5	-3554.04
	29.54	26524.3	26131.6	-4248.36				29.54	30500.1	30511.5	20907.6	-3746.61					29.54	64158.5	60971	41.9773				29.54	24477.9	25814.2	-3449.33
	29.55	26619.8	26202.7	-4224.05				29.55	30970.8	30678.2	20905.3	-3442.56					29.55	64016.8	60882.4	-11.1106				29.55	24148.6	25746.9	-3711.31
	29.56	26956.8	26277.4	-3961.67				29.56	31357.5	30852	20903.1	-3229.66					29.56	64313	60798.9	368.568				29.56	24118.7	25681.1	-3675.45
	29.57	27134.7	26355.7	-3862.05				29.57	31469.3	31033.4	20901	-3299.31					29.57	63873	60720.2	7.20391				29.57	24427.3	25617	-3302.7
	29.58	27153.5	26437.8	-3925.41				29.58	31859.9	31223.3	20898.8	-3098.52					29.58	63315.1	60646.2	-476.678				29.58	24483.3	25554.9	-3184.65
	29.59	27230.9	26524	-3934.19				29.59	32109.5	31422.3	20896.7	-3047.86					29.59	63148.8	60576.5	-573.241				29.59	24243.7	25495	-3364.31
	29.6	27314.7	26614.4	-3940.86				29.6	32504	31631.3	20894.7	-2862.41					29.6	63073.9	60510.9	-582.61				29.6	24260.9	25437.5	-3289.64
	29.61	27325.7	26709.3	-4024.75				29.61	32900.7	31851.3	20892.7	-2685.79					29.61	63051.8	60449.2	-542.923				29.61	24308	25382.5	-3187.53
	29.62	27452.4	26808.9	-3997.62				29.62	33122.9	32083.7	20890.7	-2695.88					29.62	62649.7	60391.1	-886.955				29.62	24241	25330.2	-3202.17
	29.63	27513.5	26913.6	-4041.22				29.63	33575.9	32329.5	20888.7	-2488.82					29.63	62701.8	60336.4	-780.136				29.63	24242.8	25280.6	-3150.8
	29.64	27703.3	27023.5	-3961.36				29.64	34125.3	32590.5	20886.8	-2200.28					29.64	62830.2	60284.9	-600.353				29.64	24184.7	25233.7	-3162
	29.65	28001.2	27139	-3779.02				29.65	34559.4	32868	20884.9	-2043.77					29.65	62358.9	60236.5	-1023.23				29.65	23988.3	25189.6	-3314.37
	29.66	28194.2	27260.5	-3707.43				29.66	34880.2	33164	20883.1	-2018.96					29.66	62254	60190.9	-1082.48				29.66	23887.5	25148.4	-3373.9
	29.67	28210.6	27388.2	-3818.72				29.67	35134.9	33480.3	20881.3	-2080.52					29.67	62317.6	60148	-976.02				29.67	24039.1	25109.9	-3183.84
	29.68	28569.4	27522.6	-3594.26				29.68	35640.4	33818.3	20879.5	-1913.05					29.68	62227.8	60107.6	-1025.41				29.68	24041.3	25074.3	-3146.02
	29.69	29036.2	27664	-3268.86				29.69	36148.4	34179.8	20877.8	-1766.58					29.69	62119.5	60069.6	-1095.74				29.69	23995.4	25041.4	-3159.03
	29.7	29131.1	27812.8	-3322.76				29.7	36879.6	34565.9	20876.1	-1421.42					29.7	62012.5	60033.9	-1166.94				29.7	24139.1	25011.3	-2985.27
	29.71	29046	27969.5	-3564.64				29.71	37515.7	34977.7	20874.4	-1197.09					29.71	61453.8	60000.2	-1692				29.71	24144.2	24983.9	-2952.75
	29.72	29118.6	28134.5	-3657.08				29.72	38093	35416.6	20872.8	-1058.72					29.72	61848.8	59968.5	-1265.35				29.72	24044.7	24959.1	-3027.49
	29.73	29338.5	28308.4	-3611.11				29.73	38513.3	35885.1	20871.2	-1106.97					29.73	61893.8	59938.7	-1190.48				29.73	24006.9	24937	-3043.15
	29.74	29598.3	28491.7	-3534.53				29.74	38889.9	36387	20869.6	-1232.26					29.74	61714.7	59910.6	-1341.47				29.74	23969.1	24917.4	-3061.32
	29.75	29863.7	28684.8	-3462.19				29.75	39465.2	36926	20868.1	-1195.85					29.75	61228.9	59884.2	-1800.87				29.75	24078.2	24900.4	-2935.18
	29.76	30217.9	28888.4	-3311.55				29.76	40346.3	37504.2	20866.6	-893.037					29.76	61152.9	59859.4	-1852.04				29.76	24170.7	24885.8	-2828.17
	29.77	30105.5	29102.9	-3638.55				29.77	40817.4	38120.7	20865.1	-1038.42					29.77	60978.9	59836	-2002.75				29.77	24113.9	24873.7	-2872.76
	29.78	30451	29329	-3519.13				29.78	41231.8	38770.7	20863.7	-1274					29.78	60918.2	59814.1	-2041.45				29.78	24104.4	24863.9	-2872.57
	29.79	30878.2	29567.4	-3330.31				29.79	41888.2	39446	20862.3	-1292.89					29.79	60817.4	59793.5	-2121.61				29.79	24032.7	24856.5	-2936.78
	29.8	31243.2	29818.7	-3216.62				29.8	42515.5	40137.8	20861	-1357.48					29.8	60654.6	59774.1	-2265.15				29.8	23944.6	24851.3	-3019.73
	29.81	31480.2	30083.4	-3244.23				29.81	43431.7	40839.6	20859.6	-1143.08					29.81	60525.2	59756	-2376.38				29.81	23941.8	24848.4	-3019.65
	29.82	31500.6	30362.1	-3502.65				29.82	43977	41547.3	20858.3	-1305.51					29.82	60535.7	59739	-2348.86				29.82	24046.7	24847.8	-2914.11
	29.83	31772.6	30655.6	-3524.16				29.83	44595.2	42257.6	20857.1	-1397.52					29.83	60465.1	59723	-2403.48				29.83	24024.1	24849.2	-2938.12
	29.84	32380.2	30964.4	-3225.35				29.84	45490.8	42964.9	20855.8	-1209.28					29.84	60193.4	59708.1	-2660.3				29.84	24106.8	24852.8	-2859.04
	29.85	32684.6	31289	-3245.49				29.85	46064.1	43663	20854.6	-1334.04					29.85	60125.6	59694.2	-2714.23				29.85	24221	24858.6	-2750.59
	29.86	32896.5	31629.8	-3374.47				29.86	46504.6	44348.9	20853.5	-1579.49					29.86	60336.8	59681.3	-2490.09				29.86	24090.5	24866.4	-2888.92
	29.87	33319.6	31987.4	-3308.98				29.87	47154.4	45027.4	20852.3	-1608.2					29.87	60480.2	59669.2	-2334.58				29.87	24114.4	24876.2	-2874.87
	29.88	33732.2	32362.1	-3271.03				29.88	47854.9	45710.6	20851.2	-1590.81					29.88	60238.7	59658	-2564.94				29.88	24081.8	24888.1	-2919.34
	29.89	33985.2	32753.9	-3409.8				29.89	48408	46414.6	20850.1	-1741.71					29.89	60093.9	59647.7	-2699.3				29.89	24164.2	24902	-2850.77
	29.9	34511.8	33162.9	-3292.21				29.9	49395.3	47156.3	20849.1	-1496.15					29.9	60068.3	59638.1	-2715.41				29.9	24176.5	24917.8	-2854.32
	29.91	34930.9	33588.8	-3299.03				29.91	50249	47950.5	20848.1	-1436.62					29.91	59763	59629.3	-3011.85				29.91	24238	24935.7	-2810.75
	29.92	35262.8	34031.1	-3409.43				29.92	50655.3	48807.7	20847.1	-1887.52					29.92	59730.6	59621.2	-3036.21				29.92	24323.3	24955.5	-2745.27
	29.93	35581.1	34489	-3549.07				29.93	50936.5	49731.8	20846.1	-2530.45					29.93	60109.7	59613.9	-2649.78				29.93	24359.5	24977.3	-2730.85
	29.94	35992.6	34961.3	-3609.85				29.94	51591.2	50718.4	20845.2	-2862.32					29.94	59963.4	59607.2	-2789.39				29.94	24282.8	25001.1	-2831.25
	29.95	36333.9	35446.3	-3753.43				29.95	52145.2	51752.8	20844.3	-3342.81					29.95	59881.8	59601.3	-2865.03				29.95	24276.9	25026.8	-2862.88
	29.96	36620.8	35941.9	-3962.19				29.96	52331.3	52810.1	20843.5	-4213.91					29.96	59618.9	59595.9	-3122.57				29.96	24299	25054.4	-2868.43
	29.97	36994.3	36445.4	-4092.3				29.97	53101.4	53859.2	20842.6	-4493					29.97	59610.7	59591.2	-3126.11				29.97	24258.8	25084.1	-2938.28
	29.98	37365.8	36953.7	-4229.04				29.98	53533.6	54870.6	20841.8	-5072.23					29.98	59623.9	59587.1	-3108.76				29.98	24254.1	25115.7	-2974.62
[truncated: 6,000 more rows]

## Sheet: EIS (S4)
Li	Z (ohms)	Negative Z'' (ohms)		Na	Z (ohms)	Negative Z'' (ohms)		Cu	Z (ohms)	Negative Z'' (ohms)			Ag	Z (ohms)	Negative Z'' (ohms)			Ea	ln (pre exponential)	ln (pre exponential)	ln (pre exponential)	ln (pre exponential)
	818.44	501.292			311846	256527			321.161	351.857				21502.6	21305.6			0.3	8.43
	761.278	450.239			260158	216223			286.016	310.3				20538.7	20404.3			0.4	8.9	8.9
	710.026	404.539			217050	183069			254.909	274.005				19602	19523.7			0.19	7.27		7.27
	663.67	363.668			181455	155375			227.153	242.224				18713	18684.6			0.24	7.78			7.78
	622.098	327.174			151950	132215			202.463	214.458				17872.5	17890.1				Li	Na	Cu	Ag
	584.292	293.929			127563	113267			180.436	190.059				17055.1	17115.9
	550.5	264.292			107568	97533.6			160.771	168.68				16277.9	16376.4
	519.92	237.602			90979.2	84407.2			143.168	149.826				15533.2	15667.2
	492.355	213.513			77056.8	72937.6			127.435	133.317				14815.7	14983.3
	467.592	191.672			65699.5	63470.2			113.315	118.724				14136.9	14332.8
	445.271	171.986			56284.3	55289.7			100.64	105.831				13487	13707.6
	425.194	154.279			48468.2	48244.2			89.2472	94.451				12866.3	13112.6
	407.367	138.061			41841.5	41980.2			78.9775	84.3715				12273	12541.7
	391.345	123.483			36393.7	36485.9			69.7343	75.4197				11701	11992.7
	377.086	110.215			31880.8	31666.6			61.4015	67.4573				11159.3	11467.2
	364.449	98.286			28144.5	27438.3			53.8599	60.3085				10643.3	10967.3
	353.23	87.4695			25026.3	23718.2			47.0749	53.8876				10139.8	10486.5
	343.233	77.7243			22442.7	20467.7			40.9741	48.0824				9665.58	10028
	334.457	69.0183			20291.1	17627			35.5047	42.8112				9209.75	9589.2
	326.615	61.1926			18489.5	15153.1			30.6188	37.9913				8777.87	9171.95
	319.787	54.161			17008	13022.7			26.3134	33.5962				8360.1	8769.39
	313.736	47.8323			15752	11150.9			22.529	29.5631				7966.76	8389.84
	308.486	42.2614			14708.6	9554.98			19.2534	25.8933				7583.92	8027.98
	303.776	37.2423			13838.9	8142.9			16.4468	22.5428				7223.17	7680.13
	299.744	32.8203			13098.3	6915.35			14.0755	19.5151				6870.08	7344.06
	296.138	28.8675			12471.9	5851.88			12.0921	16.7964				6537.02	7026.55
	292.996	25.3531			11990.1	4942.97			10.4544	14.3761				6220.06	6722.33
	290.293	22.2796			11580.1	4136.21			9.10831	12.2427				5916.72	6431.04
	287.983	19.6005			11246.2	3453.75			8.01821	10.3739				5618.4	6153.01
	285.928	17.1997			10990.7	2865.7			7.13677	8.7519				5338.11	5887.33
	284.206	15.1735			10780.2	2370.12			6.42738	7.3517				5070.21	5633.19
	282.637	13.4493			10618.7	1964.33			5.8589	6.15347				4812.06	5390.84
	281.374	12.1257			10472.5	1620.06			5.40133	5.13122				4562.76	5157.51
	280.186	10.9943			10382.7	1323.42			5.0342	4.2622				4326.27	4933.64
	279.133	10.1592			10296.6	1094.81			4.73841	3.52176				4101.04	4722.19
	278.235	9.60283			10223.8	892.745			4.49898	2.89071				3882	4515.71
	277.393	9.37389			10167.3	729.828			4.30456	2.34925				3673.36	4319.92
	276.601	9.4586			10127.3	602.99			4.14635	1.87957				3472.79	4130.63
	275.842	9.77297			10080.4	498.716			4.01693	1.46789				3281.45	3949.89
	275.104	10.5173			10040.6	409.145			3.91188	1.09806				3097.85	3776.13
	274.351	11.5745			10017.5	337.874			3.82638	0.7584				2922.34	3609.02
	273.436	13.1826			9991.97	276.234			3.75677	0.43435				2753.57	3447.31
	272.421	15.2184			9971.6	226.403			3.70136	0.11421				2593.39	3293.63
	271.173	17.8325			9937.82	203.988			3.658	-0.21741				2440.12	3143.49
	269.625	21.0805			9921.29	165.449			3.62256	-0.57098				2292.47	2999.94
	267.496	25.1555			9888.18	141.198			3.59973	-0.97029				2153.21	2862.07
	264.773	29.9174			9888.82	126.978			3.58664	-1.43252				2019.5	2728.68
	261.106	35.6677			9859.59	124.584			3.58396	-1.98039				1892.54	2600.34
	256.035	42.0868			9843.44	119.369			3.59304	-2.64737				1772.21	2476.46
	249.353	48.6859			9834.93	126.182			3.61645	-3.47231				1657.36	2357.21
	240.465	55.3113			9814.76	117.674			3.66842	-4.5155				1548.38	2241.7
	230.393	60.7148			9791.28	134.513			3.75466	-5.83218				1445.4	2130.79
	215.619	67.4748			9779.97	149.6			3.85499	-7.47002				1347.68	2024.06
	195.331	73.9214			9763.56	182.61			4.1834	-9.40418				1255.26	1920.74
					9735.97	193.928			4.89042	-11.4748				1169.35	1821.73
					9732.09	242.658			6.96221	-12.1733				1086.58	1725.99
					9718.57	294.788								1010.17	1634.14
					9697.04	356.347								938.202	1546.52
					9680.48	444.704								870.559	1461.83
					9662.34	572.387								807.268	1380.49
					9639.36	738.468								748.517	1303.24
					9595.86	916.977								693.378	1228.87
					9524.72	1160.71								641.838	1157.64
					9415.39	1444.01								594.407	1089.92
					9262.21	1807.2								550.198	1025.21
					9016.76	2209.7								509.108	963.572
					8666.58	2648.58								471.276	904.968
					8208.55	3088.47								436.423	849.146
					7624.27	3525.1								403.889	796.325
					6895.91	3864.03								374.056	745.97
					6055.31	4123.54								346.723	698.772
					5204.39	4245.82								321.567	653.891
					4295.19	4217.09								298.418	611.636
					3134.75	3962.19								277.176	571.719
					2387.48	3627.88								257.73	534.18
					1778.81	3218.52								239.797	498.662
					1284.59	2784.33								223.441	465.407
					932.871	2345.34								208.462	434.207
					698.833	1976.96								194.742	405.021
					532.98	1668.7								182.146	377.56
					398.619	1380.22								170.673	351.959
					231.998	1079.99								160.09	327.944
														150.412	305.739
														141.581	284.771
														133.391	265.18
														125.934	247.066
														118.963	230.032
														112.617	214.365
														106.796	199.634
														101.354	185.885
														96.3124	173.179
														91.6642	161.296
														87.3667	150.318
														83.3232	140.036
														79.5702	130.461
														76.0926	121.564
														72.8416	113.299
														69.8299	105.614
														66.9825	98.377
														64.3603	91.6853
														61.8875	85.4297
														59.565	79.5645
														57.4263	74.0973
														55.4339	68.9988
														53.5976	64.2335
														51.8679	59.7871
														50.2538	55.5912
														48.7824	51.7071
														47.4025	48.0743
														46.1411	44.6774
														44.9747	41.5071
														43.8997	38.5534
														42.9117	35.7892
														42.0059	33.2141
														41.1704	30.8109
														40.4015	28.5737
														39.6805	26.5037
														39.0406	24.5646
														38.4523	22.7588
														37.9059	21.086
														37.4128	19.5218
														36.9505	18.0681
														36.5406	16.7188
														36.1565	15.4668
														35.8049	14.3018
														35.4876	13.2198
														35.1891	12.2136
														34.9254	11.2789
														34.6688	10.4141
														34.4513	9.61417
														34.2411	8.86724
														34.0472	8.17123
														33.8727	7.5311
														33.708	6.93562
														33.5559	6.37873
														33.4205	5.85949
														33.2839	5.3773
														33.166	4.9277
														33.0514	4.51184
														32.9492	4.11939
														32.8522	3.74738
														32.7544	3.39822
														32.6652	3.07305
														32.582	2.76423
														32.5026	2.47044
														32.4364	2.18956
														32.3667	1.91556
														32.3003	1.65449
														32.255	1.39341
														32.1905	1.14463
														32.1386	0.89617
														32.0864	0.6541
														32.0384	0.41481
														31.9906	0.16987
														31.9558	-0.071
														31.9215	-0.33832
														31.8787	-0.59478
														31.8424	-0.86952
														31.8303	-1.15337
														31.8264	-1.41792
														31.8135	-1.70757
														31.8513	-2.06201
														31.8718	-2.42746
														31.8779	-2.87868
														31.8669	-3.35008
														31.8888	-3.66361
														31.6259	-4.22585
														31.6477	-4.75298
														31.1706	-5.1175
														30.5875	-4.99175
														29.94	-4.39509
														29.5165	-3.28786

## Sheet: Bader (S5)
Atom	Bader charge
Li	0.90103	Na	0.87491	Cu	0.64269	Ag	0.62025
Zr	2.33636	Zr	2.34518	Zr	2.34518	Zr	2.31374
Cl	-0.68974	Cl	-0.6825	Cl	-0.58737	Cl	-0.59237

## Sheet: AIMD (S6)
T(K)	1000/T (K^-1)	lnD						Activation energy	Log D0
	K\+(-1)	m\+(2)/s						eV	m\+(2)/s
		Li	Na	Cu	Ag			0.36	-5.4342
300	3.33333							0.61	-2.9126
400	2.5				-10.8532			0.21	-6.8052
500	2				-10.3174			0.11	-8.0334
600	1.66667	-12.8149		-10.5762	-10.2392
700	1.42857	-11.8719		-10.0789	-9.53976
800	1.25	-11.0139	-11.4992	-9.88692
900	1.11111	-10.6554	-10.6209	-9.49023
350	2.85714				-11.8909
450	2.22222				-11
550	1.81818				-11.0925
650	1.53846				-9.85759
650	1.53846	-12.3018		-11.0062
750	1.33333	-10.8014	-12.9207	-10.1355
850	1.17647	-10.4506	-10.6662	-9.39075
950	1.05263	-10.0463	-10.9864	-9.45845

## Sheet: TSS (S7)
Li	Number	Energy					Na	Number	Energy					Cu	Number	Energy
		eV	eV						eV	eV						eV	eV
		c (Saddle)	c (Product)	ab (Saddle)	ab (Product)				c (Saddle)	c (Product)	ab (Saddle)	ab (Product)				c (Saddle)	c (Product)	ab (Saddle)	ab (Product)
	1	0.08575	-0.06939					6	0.30762	0.30338					1			0.21919	0.13781
	2	0.07793	-0.08778					7	0.30761	0.30334					2			0.26709	0.18747
	3	0.21365	0.1627					8	0.30769	0.30338					3			0.22649	0.09627
	4	0.21362	0.15961					9	0.30769	0.30337					4			0.31449	0.26951
	5	0.18811	0.10854					10	0.35509	0.35217					5			0.26938	0.17152
	6	0.18396	0.09853					11	0.35513	0.35221					6	0.127	-0.12258
	7	0.22846	0.18596					12	0.35506	0.35205					7			0.18357	-0.01836
	8	0.19776	0.1176					13	0.35515	0.35222					8			0.31651	0.23959
	9	0.20853	0.129					14	0.35516	0.35221					9			0.30484	0.20505
	10	0.24816	0.20645					15	0.35517	0.3522					10	0.28662	0.15121
	11	0.23152	0.16528					16	0.35534	0.35239					11			0.3157	0.20646
	12	0.25354	0.19727					17	0.35529	0.35229					12			0.31558	0.18878
	13	0.22366	0.13724					18	0.3553	0.35228					13	0.41135	0.36111
	14	0.13984	-0.03397					19			0.40812	0.39271			14	0.40343	0.34295
	15	0.15667	-0.00301					20			0.40817	0.39278			15	0.34449	0.21543
	16			0.30449	0.27503			21			0.40816	0.39273			16			0.17989	-0.12254
	17	0.26616	0.19744					22			0.40823	0.39282			17			0.51041	0.49655
	18	0.26598	0.19355					23			0.40823	0.39279			18			0.49433	0.45982
	19			0.35844	0.33074			24			0.40822	0.39278			19			0.51185	0.49435
	20			0.52005	0.42365			25			0.40822	0.39274			20			0.52349	0.49274
	21			0.41232	0.1773			26			0.40824	0.39276			21			0.48486	0.3345
	22			0.42616	0.17549			27			0.40821	0.39268
	23			0.48234	0.28376			28			0.37648	0.31091
	24			0.45935	0.22073			29			0.37653	0.31098
	25			0.50968	0.20857			30			0.37653	0.31096
	26			0.53211	0.18141			31			0.37661	0.31108
	27			0.51174	0.05136			32			0.37677	0.31123
	28			0.51472	0.05708			33			0.37672	0.31111
	29			0.52419	0.01762			34			0.37685	0.31132
								35			0.37685	0.31124
								36			0.44107	0.43217
								37			0.44116	0.43217
								38			0.44128	0.4322
								39			0.44134	0.43225
								40			0.6845	0.65639
								41			0.67952	0.61516
								42			0.64038	0.52864
								43			0.64079	0.52895
								44			0.76508	0.56895
								45			0.72466	0.4322
								46			0.72495	0.4325
								47			0.72482	0.43202

[truncated: 2 more sheets: ACl Site energies (S9), CuCl EOS (S10)]
